# Supplementary material for: Genome analysis reveals a biased distribution of virulence and antibiotic resistance genes in the genus Enterococcus and an abundance of safe species
Source: Appl Environ Microbiol. 2025 Apr 9;91(5):e00415-25. doi: 10.1128/aem.00415-25 (PMC12094018; doi:10.1128/aem.00415-25)
Supplement: Table S1 — Similarity percentages of the detected virulence and antibiotic resistance genes for 702 complete genomes. [file aem.00415-25-s0003.xlsx]

## Sheet: AMR genes
Accsition number of the genomes	Antibiotic Resistance genes detected
	NUM_FOUND	VanC1XY_1	VanC1XY_2	VanC2XY_1	VanC2XY_3	VanC2XY_4	VanC2XY_5	VanC3XY_2	VanC4XY_1	VanC4XY_2	VanC4XY_3	VanHAX_2	VanHBX_1	VanHBX_2	VanHDX_1	VanHDX_5	VanHDX_6	VanHMX_1	aac(6')-Ii_1	aac(6')-Iid_1	aac(6')-Iih_1	aac(6')-Im_1	aac(6')-aph(2'')_1	aadD_1	ant(6)-Ia_1	ant(6)-Ia_2	ant(6)-Ia_3	ant(9)-Ia_1	ant(9)-Ia_2	aph(2'')-Ib_1	aph(2'')-Id_1	aph(2'')-Ie_1	aph(3')-III_1	cat(pC194)_1	cat(pC221)_1	cat(pC233)_1	cat_5	cfr(B)_1	cfr_1	dfrD_1	dfrG_1	dfrK_2	erm(A)_1	erm(A)_3	erm(B)_10	erm(B)_18	erm(B)_6	erm(B)_9	erm(G)_1
GCF_000007785.1_ASM778v1_genomic.fna	4	.	.	.	.	.	.	.	.	.	.	.	.	100	.	.	.	.	.	.	.	.	100	.	.	.	.	.	.	.	.	.	.	.	.	.	.	.	.	.	.	.	.	.	.	100	.	.	.
GCF_000157355.2_ASM15735v2_genomic.fna	1	.	.	.	100	.	.	.	.	.	.	.	.	.	.	.	.	.	.	.	.	.	.	.	.	.	.	.	.	.	.	.	.	.	.	.	.	.	.	.	.	.	.	.	.	.	.	.	.
GCF_000172575.2_ASM17257v2_genomic.fna	1	.	.	.	.	.	.	.	.	.	.	.	.	.	.	.	.	.	.	.	.	.	.	.	.	.	.	.	.	.	.	.	.	.	.	.	.	.	.	.	.	.	.	.	.	.	.	.	.
GCF_000174395.2_ASM17439v2_genomic.fna	8	.	.	.	.	.	.	.	.	.	.	.	.	.	.	.	.	.	100	.	.	.	.	.	100	.	.	.	.	.	.	.	100.00;100.00	.	.	100	.	.	.	.	.	.	.	.	.	100	.	.	.
GCF_000211255.2_ASM21125v2_genomic.fna	2	.	.	.	.	.	.	.	.	.	.	.	.	.	.	.	.	.	.	.	.	.	.	.	.	.	.	.	.	.	.	.	.	.	.	.	.	.	.	.	.	.	.	.	.	.	.	.	.
GCF_000271405.2_ASM27140v2_genomic.fna	1	.	.	.	.	.	.	.	.	.	.	.	.	.	.	.	.	.	.	100	.	.	.	.	.	.	.	.	.	.	.	.	.	.	.	.	.	.	.	.	.	.	.	.	.	.	.	.	.
GCF_000281195.1_ASM28119v1_genomic.fna	3	.	.	.	.	.	.	.	.	.	.	.	.	.	.	.	.	.	.	.	.	.	.	.	.	.	99.88	.	.	.	.	.	.	.	.	.	.	.	.	.	.	.	.	.	.	100	.	.	.
GCF_000317915.1_ASM31791v1_genomic.fna	1	.	.	.	.	.	.	.	.	.	.	.	.	.	.	.	.	.	.	.	.	.	.	.	.	.	.	.	.	.	.	.	.	.	.	.	.	.	.	.	.	.	.	.	.	.	.	.	.
GCF_000336405.1_ASM33640v1_genomic.fna	2	.	.	.	.	.	.	.	.	.	.	.	.	.	.	.	.	.	100	.	.	.	.	.	.	.	.	.	.	.	.	.	.	.	.	.	.	.	.	.	.	.	.	.	.	.	.	.	.
GCF_000391485.2_ASM39148v2_genomic.fna	4	.	.	.	.	.	.	.	.	.	.	.	.	.	.	.	.	.	.	.	.	.	100	100	.	.	.	.	.	.	.	.	.	.	.	.	.	.	.	.	.	.	.	.	.	100	.	.	.
GCF_000504125.1_ASM50412v1_genomic.fna	0	.	.	.	.	.	.	.	.	.	.	.	.	.	.	.	.	.	.	.	.	.	.	.	.	.	.	.	.	.	.	.	.	.	.	.	.	.	.	.	.	.	.	.	.	.	.	.	.
GCF_000550745.1_ASM55074v1_genomic.fna	2	.	.	.	.	.	.	.	.	.	.	.	.	.	.	.	.	.	.	.	.	.	.	.	.	.	.	.	.	.	.	.	.	.	.	.	.	.	.	.	.	.	.	.	.	.	.	.	.
GCF_000737555.1_ASM73755v1_genomic.fna	2	.	.	.	.	.	.	.	.	.	.	.	.	.	.	.	.	.	100	.	.	.	.	.	.	.	.	.	.	.	.	.	.	.	.	.	.	.	.	.	.	.	.	.	.	.	.	.	.
GCF_000742975.1_ASM74297v1_genomic.fna	2	.	.	.	.	.	.	.	.	.	.	.	.	.	.	.	.	.	.	.	.	.	.	.	.	.	.	.	.	.	.	.	.	.	.	.	.	.	.	.	.	.	.	.	.	.	.	.	.
GCF_001298485.1_ASM129848v1_genomic.fna	2	.	.	.	.	.	.	.	.	.	.	.	.	.	.	.	.	.	100	.	.	.	.	.	.	.	.	.	.	.	.	.	.	.	.	.	.	.	.	.	.	.	.	.	.	.	.	.	.
GCF_001412695.1_ASM141269v1_genomic.fna	3	.	.	.	.	.	.	.	.	.	.	.	100	.	.	.	.	.	100	.	.	.	.	.	.	.	.	.	.	.	.	.	.	.	.	.	.	.	.	.	.	.	.	.	.	.	.	.	.
GCF_001518735.1_ASM151873v1_genomic.fna	6	.	.	.	.	.	.	.	.	.	.	100	.	.	.	.	.	.	100	.	.	.	.	.	.	.	.	.	.	.	.	.	100	.	.	.	.	.	.	.	.	.	.	.	.	100	.	.	.
GCF_001587115.1_ASM158711v1_genomic.fna	7	.	.	.	.	.	.	.	.	.	.	.	.	.	.	.	.	.	100	.	.	.	.	.	100	.	.	.	.	.	.	.	100	.	.	.	.	.	.	.	.	.	.	.	.	100	.	.	.
GCF_001598635.1_ASM159863v1_genomic.fna	1	.	.	.	.	.	.	.	.	.	.	.	.	.	.	.	.	.	.	.	.	.	.	.	.	.	.	.	.	.	.	.	.	.	.	.	.	.	.	.	.	.	.	.	.	.	.	.	.
GCF_001635875.1_ASM163587v1_genomic.fna	8	.	.	.	.	.	.	.	.	.	.	100	.	.	.	.	.	.	100	.	.	.	.	.	100	.	.	.	.	.	.	.	100	.	.	.	.	.	.	.	.	.	.	.	.	100	.	.	.
GCF_001641305.1_ASM164130v1_genomic.fna	4	.	.	.	.	.	.	.	.	.	.	.	.	.	.	.	.	.	.	100	.	.	.	.	.	.	.	.	.	.	.	.	.	.	.	.	.	.	.	.	.	.	.	.	.	100	.	.	.
GCF_001689055.2_ASM168905v2_genomic.fna	1	.	.	.	.	.	.	.	.	.	.	.	.	.	.	.	.	.	.	.	.	.	.	.	.	.	.	.	.	.	.	.	.	.	.	.	.	.	.	.	.	.	.	.	.	.	.	.	.
GCF_001720945.1_ASM172094v1_genomic.fna	11	.	.	.	.	.	.	.	.	.	.	100	.	.	.	.	.	.	100	.	.	.	100.00;100.00	.	100	.	.	.	.	.	.	.	100	.	.	.	.	.	.	.	100	.	.	.	.	100	.	.	.
GCF_001721065.1_ASM172106v1_genomic.fna	9	.	.	.	.	.	.	.	.	.	.	100	.	.	.	.	.	.	100	.	.	.	90.97	.	100	.	.	.	.	.	.	.	100	.	.	.	.	.	.	.	.	.	.	.	.	100	.	.	.
GCF_001721905.1_ASM172190v1_genomic.fna	8	.	.	.	.	.	.	.	.	.	.	100	.	.	.	.	.	.	100	.	.	.	91.04	.	100	.	.	.	.	.	.	.	100	.	.	.	.	.	.	.	.	.	.	.	.	.	.	97.56	.
GCF_001750885.1_ASM175088v1_genomic.fna	4	.	.	.	.	.	.	.	.	.	.	100	.	.	.	.	.	.	100	.	.	.	.	.	.	.	.	.	.	.	.	.	.	.	.	.	.	.	.	.	100	.	.	.	.	.	.	.	.
GCF_001886635.1_ASM188663v1_genomic.fna	6	.	.	.	.	.	.	.	.	.	.	.	.	.	.	.	.	.	100	.	.	.	.	.	100	.	.	.	.	.	.	.	100	.	.	.	.	.	.	.	100	.	.	.	.	98.95	.	.	.
GCF_001895905.1_ASM189590v1_genomic.fna	11	.	.	.	.	.	.	.	.	.	.	.	100	.	.	.	.	.	100	.	.	.	91.04	.	100	.	.	.	.	.	.	.	100	.	.	.	.	.	.	.	.	.	.	.	.	100	.	.	.
GCF_001953235.1_ASM195323v1_genomic.fna	9	.	.	.	.	.	.	.	.	.	.	100	.	.	.	.	.	.	100	.	.	.	91.04	.	100	.	.	.	.	.	.	.	100	.	.	.	.	.	.	.	.	.	.	.	.	100	.	.	.
GCF_001953255.1_ASM195325v1_genomic.fna	9	.	.	.	.	.	.	.	.	.	.	100	.	.	.	.	.	.	100	.	.	.	91.04	.	100	.	.	.	.	.	.	.	100	.	.	.	.	.	.	.	.	.	.	.	.	100	.	.	.
GCF_001989555.1_ASM198955v1_genomic.fna	7	.	.	.	.	.	.	.	.	.	.	.	.	.	.	.	.	.	.	.	.	.	100	.	100	.	.	.	.	.	.	.	100	.	.	.	.	.	.	.	100	.	.	.	.	100	.	.	.
GCF_002007625.1_ASM200762v1_genomic.fna	8	.	.	.	.	.	.	.	.	.	.	100	.	.	.	.	.	.	100	.	.	.	91.04	.	.	.	.	100.00;100.00	.	.	.	.	100	.	.	.	.	.	.	.	.	.	100.00;100.00	.	.	100	.	.	.
GCF_002024245.1_ASM202424v1_genomic.fna	9	.	.	.	.	.	.	.	.	.	.	100	.	.	.	.	.	.	99.82	.	.	.	.	.	99.23	.	.	100.00;100.00	.	.	.	.	100	.	.	.	.	.	.	.	100	.	100.00;100.00	.	.	100	.	.	.
GCF_002025045.1_ASM202504v1_genomic.fna	9	.	.	.	.	.	.	.	.	.	.	100	.	.	.	.	.	.	100	.	.	.	86.04;100.00	.	.	.	.	100.00;100.00	.	.	.	.	100	.	.	.	.	.	.	.	100	.	100.00;100.00	.	.	100	.	.	.
GCF_002025065.1_ASM202506v1_genomic.fna	7	.	.	.	.	.	.	.	.	.	.	91.94;100.00;100.00	.	.	.	.	.	.	100	.	.	.	91.04	.	.	.	.	100	.	.	.	.	100	.	.	.	.	.	.	.	.	.	100	.	.	.	.	.	.
GCF_002163735.1_ASM216373v1_genomic.fna	1	.	.	.	.	.	.	.	.	.	.	.	.	.	.	.	.	.	.	.	.	.	.	.	.	.	.	.	.	.	.	.	.	.	.	.	.	.	.	.	.	.	.	.	.	.	.	.	.
GCF_002197645.1_ASM219764v1_genomic.fna	0	.	.	.	.	.	.	.	.	.	.	.	.	.	.	.	.	.	.	.	.	.	.	.	.	.	.	.	.	.	.	.	.	.	.	.	.	.	.	.	.	.	.	.	.	.	.	.	.
GCF_002208945.1_ASM220894v2_genomic.fna	2	.	.	.	.	.	.	.	.	.	.	.	.	.	.	.	.	.	.	.	.	.	.	.	.	.	.	.	.	.	.	.	.	.	.	.	.	.	.	.	.	.	.	.	.	.	.	.	.
GCF_002216705.1_ASM221670v1_genomic.fna	0	.	.	.	.	.	.	.	.	.	.	.	.	.	.	.	.	.	.	.	.	.	.	.	.	.	.	.	.	.	.	.	.	.	.	.	.	.	.	.	.	.	.	.	.	.	.	.	.
GCF_002277935.1_ASM227793v1_genomic.fna	1	.	.	.	.	.	.	.	.	.	.	.	.	.	.	.	.	.	.	.	100	.	.	.	.	.	.	.	.	.	.	.	.	.	.	.	.	.	.	.	.	.	.	.	.	.	.	.	.
GCF_002278015.2_ASM227801v2_genomic.fna	1	.	.	.	.	.	.	.	.	.	.	.	.	.	.	.	.	.	.	100	.	.	.	.	.	.	.	.	.	.	.	.	.	.	.	.	.	.	.	.	.	.	.	.	.	.	.	.	.
GCF_002289045.2_ASM228904v2_genomic.fna	1	.	.	.	.	.	.	.	.	.	.	.	.	.	.	.	.	.	.	.	.	.	.	.	.	.	.	.	.	.	.	.	.	.	.	.	.	.	.	.	.	.	.	.	.	.	.	.	.
GCF_002290025.1_ASM229002v1_genomic.fna	2	.	.	.	.	.	.	.	.	.	.	.	.	.	.	.	.	.	.	.	.	.	.	.	.	.	.	.	.	.	.	.	.	.	.	.	.	.	.	.	.	.	.	.	.	.	.	.	.
GCF_002334625.1_ASM233462v1_genomic.fna	8	.	.	.	.	.	.	.	.	.	.	.	.	.	.	.	.	.	100	.	.	.	100.00;86.04	.	100	.	.	.	.	.	.	.	100	.	.	.	.	.	.	.	.	.	.	.	.	100	.	.	.
GCF_002355755.1_ASM235575v1_genomic.fna	1	.	.	.	.	.	.	.	.	.	.	.	.	.	.	.	.	.	.	.	.	.	.	.	.	.	.	.	.	.	.	.	.	.	.	.	.	.	.	.	.	.	.	.	.	.	.	.	.
GCF_002393265.1_ASM239326v1_genomic.fna	1	.	.	.	.	.	.	.	100	.	.	.	.	.	.	.	.	.	.	.	.	.	.	.	.	.	.	.	.	.	.	.	.	.	.	.	.	.	.	.	.	.	.	.	.	.	.	.	.
GCF_002442955.1_ASM244295v1_genomic.fna	6	.	.	.	.	.	.	.	.	.	.	100	.	.	.	.	.	.	100	.	.	.	.	.	100	.	.	.	.	.	.	.	100	.	.	.	.	.	.	.	.	.	.	.	.	100	.	.	.
GCF_002761255.1_ASM276125v1_genomic.fna	8	.	.	.	.	.	.	.	.	.	.	100	.	.	.	.	.	.	100	.	.	.	.	.	100	.	.	.	.	.	.	.	100	.	.	.	.	.	.	.	.	.	.	.	.	100	.	.	.
GCF_002761275.1_ASM276127v1_genomic.fna	8	.	.	.	.	.	.	.	.	.	.	100	.	.	.	.	.	.	100	.	.	.	.	.	100	.	.	.	.	.	.	.	100	.	.	.	.	.	.	.	.	.	.	.	.	100	.	.	.
GCF_002777275.1_ASM277727v1_genomic.fna	8	.	.	.	.	.	.	.	.	.	.	100	.	.	.	.	.	.	100	.	.	.	.	.	100	.	.	.	.	.	.	.	100	.	.	.	.	.	.	.	.	.	.	.	.	100	.	.	.
GCF_002813755.1_ASM281375v1_genomic.fna	0	.	.	.	.	.	.	.	.	.	.	.	.	.	.	.	.	.	.	.	.	.	.	.	.	.	.	.	.	.	.	.	.	.	.	.	.	.	.	.	.	.	.	.	.	.	.	.	.
GCF_002814115.1_ASM281411v1_genomic.fna	5	.	.	.	.	.	.	.	.	.	.	100	.	.	.	.	.	.	.	.	.	.	.	.	.	.	.	.	.	.	.	.	.	.	.	.	.	.	.	.	.	.	.	.	.	100	.	.	.
GCF_002831505.1_ASM283150v1_genomic.fna	13	.	.	.	.	.	.	.	.	.	.	.	.	.	.	.	.	.	100	.	.	.	100	.	.	100.00;100.00	.	100	.	.	.	.	.	.	.	.	100	.	.	.	100	.	100	.	.	100	.	.	.
GCF_002848385.1_ASM284838v1_genomic.fna	7	.	.	.	.	.	.	.	.	.	.	100	.	.	.	.	.	.	100	.	.	.	95.00;100.00	.	100	.	.	.	.	.	.	.	100	.	.	.	.	.	.	.	.	.	.	.	.	100	.	.	.
GCF_002848625.1_ASM284862v1_genomic.fna	4	.	.	.	.	.	.	.	.	.	.	.	.	.	.	.	.	.	100	.	.	.	.	.	.	.	.	.	.	.	.	.	.	.	.	.	.	.	.	.	.	.	.	.	.	.	.	.	.
GCF_002848645.1_ASM284864v1_genomic.fna	8	.	.	.	.	.	.	.	.	.	.	100	.	.	.	.	.	.	100	.	.	.	.	.	100	.	.	.	.	.	.	.	100	.	.	.	.	.	.	.	.	.	.	.	.	100	.	.	.
GCF_002848665.1_ASM284866v1_genomic.fna	8	.	.	.	.	.	.	.	.	.	.	100	.	.	.	.	.	.	100	.	.	.	.	.	100	.	.	.	.	.	.	.	100	.	.	.	.	.	.	.	.	.	.	.	.	100	.	.	.
GCF_002848685.1_ASM284868v1_genomic.fna	8	.	.	.	.	.	.	.	.	.	.	100	.	.	.	.	.	.	100	.	.	.	.	.	100	.	.	.	.	.	.	.	100	.	.	.	.	.	.	.	.	.	.	.	.	100	.	.	.
GCF_002848705.1_ASM284870v1_genomic.fna	4	.	.	.	.	.	.	.	.	.	.	.	.	.	.	.	.	.	100	.	.	.	.	.	.	.	.	.	.	.	.	.	.	.	.	.	.	.	.	.	.	.	.	.	.	.	.	.	.
GCF_002848725.1_ASM284872v1_genomic.fna	8	.	.	.	.	.	.	.	.	.	.	100	.	.	.	.	.	.	100	.	.	.	.	.	100	.	.	.	.	.	.	.	100	.	.	.	.	.	.	.	.	.	.	.	.	100	.	.	.
GCF_002848745.1_ASM284874v1_genomic.fna	4	.	.	.	.	.	.	.	.	.	.	.	.	.	.	.	.	.	100	.	.	.	.	.	.	.	.	.	.	.	.	.	.	.	.	.	.	.	.	.	.	.	.	.	.	.	.	.	.
GCF_002850515.1_ASM285051v1_genomic.fna	2	.	.	.	.	.	.	.	.	.	.	.	.	.	.	.	.	.	100	.	.	.	.	.	.	.	.	.	.	.	.	.	.	.	.	.	.	.	.	.	.	.	.	.	.	.	.	.	.
GCF_002850555.1_ASM285055v1_genomic.fna	1	.	.	.	.	.	.	.	.	99.94	.	.	.	.	.	.	.	.	.	.	.	.	.	.	.	.	.	.	.	.	.	.	.	.	.	.	.	.	.	.	.	.	.	.	.	.	.	.	.
GCF_002880635.1_ASM288063v1_genomic.fna	9	.	.	.	.	.	.	.	.	.	.	100	.	.	.	.	.	.	100	.	.	.	91.04	.	100	.	.	.	.	.	.	.	100	.	.	.	.	.	.	.	.	.	.	.	.	100	.	.	.
GCF_002973755.2_ASM297375v2_genomic.fna	12	.	.	.	.	.	.	.	.	.	.	100	.	.	.	.	.	.	100	.	.	.	100	.	100	.	.	.	.	.	.	.	100	.	.	.	.	.	.	.	100	.	.	100	.	100.00;100.00	.	.	.
GCF_002983785.1_ASM298378v1_genomic.fna	3	.	.	.	.	.	.	.	.	.	.	.	.	.	.	.	.	.	100	.	.	.	.	.	.	.	.	.	.	.	.	.	.	.	.	.	.	.	.	.	.	.	.	.	.	.	.	.	.
GCF_003020685.1_ASM302068v1_genomic.fna	9	.	.	.	.	.	.	.	.	.	.	100	.	.	.	.	.	.	100	.	.	.	91.04	.	.	.	.	100	.	.	.	.	100	.	.	.	.	.	.	.	100	.	100	.	.	100	.	.	.
GCF_003020705.1_ASM302070v1_genomic.fna	6	.	.	.	.	.	.	.	.	.	.	100	.	.	.	.	.	.	100	.	.	.	.	.	100.00;100.00	.	.	.	.	.	.	.	100.00;100.00	.	.	.	.	.	.	.	.	.	.	.	.	100.00;100.00	.	.	.
GCF_003020725.1_ASM302072v1_genomic.fna	10	.	.	.	.	.	.	.	.	.	.	100	100	.	.	.	.	.	100	.	.	.	91.04	.	100	.	.	.	.	.	.	.	100	.	.	.	.	.	.	.	100	.	.	.	.	100	.	.	.
GCF_003020745.1_ASM302074v1_genomic.fna	8	.	.	.	.	.	.	.	.	.	.	100	.	.	.	.	.	.	100	.	.	.	100	.	100	.	.	.	.	.	.	.	.	.	100	.	.	.	.	.	.	.	.	.	.	100	.	.	.
GCF_003020765.1_ASM302076v1_genomic.fna	7	.	.	.	.	.	.	.	.	.	.	100	.	.	.	.	.	.	100	.	.	.	.	.	100.00;100.00	.	.	.	.	.	.	.	100.00;100.00	.	.	.	.	.	.	.	.	.	.	.	.	92.52	.	.	.
GCF_003030425.1_ASM303042v1_genomic.fna	3	.	.	.	.	.	.	.	.	.	.	.	.	.	.	.	.	.	.	.	.	.	.	.	.	.	.	.	.	.	.	.	.	.	.	.	.	.	.	.	.	.	.	.	.	100	.	.	.
GCF_003071425.1_ASM307142v1_genomic.fna	8	.	.	.	.	.	.	.	.	.	.	100	.	.	.	.	.	.	100	.	.	.	.	.	100	.	.	.	.	.	.	.	.	.	100	.	.	.	.	.	100	.	.	.	.	100	.	.	.
GCF_003071445.1_ASM307144v1_genomic.fna	8	.	.	.	.	.	.	.	.	.	.	100	.	.	.	.	.	.	100	.	.	.	.	.	100	.	.	.	.	.	.	.	.	.	100	.	.	.	.	.	100	.	.	.	.	100	.	.	.
GCF_003269465.1_ASM326946v1_genomic.fna	2	.	.	.	.	.	.	.	.	.	.	.	.	.	.	.	.	.	100	.	.	.	.	.	.	.	.	.	.	.	.	.	.	.	.	.	.	.	.	.	.	.	.	.	.	.	.	.	.
GCF_003343305.1_ASM334330v1_genomic.fna	0	.	.	.	.	.	.	.	.	.	.	.	.	.	.	.	.	.	.	.	.	.	.	.	.	.	.	.	.	.	.	.	.	.	.	.	.	.	.	.	.	.	.	.	.	.	.	.	.
GCF_003345275.1_ASM334527v1_genomic.fna	6	.	.	.	.	.	.	.	.	.	.	.	.	.	.	.	.	.	.	.	.	.	100	.	100	.	.	.	.	.	.	.	100	.	.	.	.	.	.	.	.	.	.	.	.	100	.	.	.
GCF_003574925.1_ASM357492v1_genomic.fna	1	.	.	.	.	.	.	.	.	.	.	.	.	.	.	.	.	.	100	.	.	.	.	.	.	.	.	.	.	.	.	.	.	.	.	.	.	.	.	.	.	.	.	.	.	.	.	.	.
GCF_003641225.1_ASM364122v1_genomic.fna	5	.	.	.	.	100	.	.	.	.	.	.	.	.	.	.	.	.	.	.	.	.	.	.	100	.	.	.	.	.	.	.	100	.	.	.	.	.	.	.	.	.	.	.	.	100.00;100.00	.	.	.
GCF_003711125.1_ASM371112v1_genomic.fna	3	.	.	.	.	.	.	.	.	.	.	.	.	.	.	.	.	.	.	.	.	.	.	.	.	.	.	100.00;100.00	.	.	.	.	.	.	.	.	.	.	.	.	.	.	100.00;100.00	.	.	.	.	.	.
GCF_003812305.1_ASM381230v1_genomic.fna	1	100	.	.	.	.	.	.	.	.	.	.	.	.	.	.	.	.	.	.	.	.	.	.	.	.	.	.	.	.	.	.	.	.	.	.	.	.	.	.	.	.	.	.	.	.	.	.	.
GCF_003812665.1_ASM381266v1_genomic.fna	1	.	.	.	.	.	.	.	.	.	.	.	.	.	.	.	.	.	.	.	.	.	.	.	.	.	.	.	.	.	.	.	.	.	.	.	.	.	.	.	.	.	.	.	.	.	.	.	.
GCF_003957375.1_ASM395737v1_genomic.fna	0	.	.	.	.	.	.	.	.	.	.	.	.	.	.	.	.	.	.	.	.	.	.	.	.	.	.	.	.	.	.	.	.	.	.	.	.	.	.	.	.	.	.	.	.	.	.	.	.
GCF_003957785.1_ASM395778v1_genomic.fna	11	.	.	.	.	.	.	.	.	.	.	100	100	.	.	.	.	.	100	.	.	.	.	.	.	.	.	.	.	.	.	98.45	100	.	.	.	.	.	.	.	100	.	.	.	.	.	99.87	.	.
GCF_003966385.1_ASM396638v1_genomic.fna	12	.	.	.	.	.	.	.	.	.	.	.	.	.	.	.	.	.	.	.	.	.	99.44;100.00;86.04	.	87.13	100	.	.	.	.	.	.	100.00;100.00	.	.	.	.	100	.	.	100.00;100.00;100.00	.	.	.	.	100.00;100.00;100.00;100.00	.	.	.
GCF_003966405.1_ASM396640v1_genomic.fna	14	.	.	.	.	.	.	.	.	.	.	.	.	.	.	.	.	.	.	.	.	.	99.44;100.00;86.04	.	87.13	100	.	.	.	.	.	.	100.00;100.00	.	.	.	.	100	.	.	100.00;100.00;100.00	.	.	.	.	100.00;100.00;100.00;100.00	.	.	.
GCF_004015145.1_ASM401514v1_genomic.fna	2	.	.	.	.	.	.	.	.	.	.	.	.	.	.	.	.	.	100	.	.	.	.	.	.	.	.	.	.	.	.	.	.	.	.	.	.	.	.	.	.	.	.	.	.	.	.	.	.
GCF_004101385.1_ASM410138v1_genomic.fna	2	.	.	.	.	.	.	.	.	.	.	.	.	.	.	.	.	.	100	.	.	.	.	.	.	.	.	.	.	.	.	.	.	.	.	.	.	.	.	.	.	.	.	.	.	.	.	.	.
GCF_004103475.1_ASM410347v1_genomic.fna	2	.	.	.	.	.	.	.	.	.	.	.	.	.	.	.	.	.	100	.	.	.	.	.	.	.	.	.	.	.	.	.	.	.	.	.	.	.	.	.	.	.	.	.	.	.	.	.	.
GCF_004332015.1_ASM433201v1_genomic.fna	4	.	.	.	.	.	.	.	.	.	.	.	.	.	.	.	.	.	.	.	.	.	.	.	.	.	.	.	.	.	.	.	.	.	.	.	.	.	.	.	.	.	.	.	.	.	.	.	.
GCF_004332035.1_ASM433203v1_genomic.fna	5	.	.	.	.	.	.	.	.	.	.	.	.	.	.	.	.	.	.	.	.	.	.	.	.	.	.	.	.	.	.	.	.	.	.	.	.	.	.	.	.	.	.	.	.	100.00;100.00;100.00	.	.	.
GCF_004332055.1_ASM433205v1_genomic.fna	9	.	.	.	.	.	.	.	.	.	.	.	.	.	.	.	.	.	100	.	.	.	.	.	.	.	.	100	.	.	.	.	100	.	.	.	.	.	100	.	.	.	.	100	.	100.00;98.82	.	.	.
GCF_005158025.1_ASM515802v1_genomic.fna	12	.	.	.	.	.	.	.	.	.	.	.	.	.	.	.	.	.	.	.	.	.	100	.	100	.	.	.	.	.	.	.	100	.	.	.	100	.	100	.	100.00;97.59	.	.	.	.	100.00;100.00;100.00	.	.	.
GCF_005158285.1_ASM515828v1_genomic.fna	0	.	.	.	.	.	.	.	.	.	.	.	.	.	.	.	.	.	.	.	.	.	.	.	.	.	.	.	.	.	.	.	.	.	.	.	.	.	.	.	.	.	.	.	.	.	.	.	.
GCF_005166365.1_ASM516636v1_genomic.fna	2	.	.	.	.	.	.	.	.	.	.	.	.	.	.	.	.	.	100	.	.	.	.	.	.	.	.	.	.	.	.	.	.	.	.	.	.	.	.	.	.	.	.	.	.	.	.	.	.
GCF_005347505.1_ASM534750v1_genomic.fna	3	.	.	.	.	.	.	.	.	.	.	.	.	.	.	.	.	.	.	.	.	.	100	.	.	.	.	.	.	.	.	.	.	.	.	.	.	.	.	.	.	.	.	.	.	100	.	.	.
GCF_005484525.1_ASM548452v1_genomic.fna	1	.	.	.	.	.	.	.	.	.	.	.	.	.	.	.	.	.	.	.	.	.	.	.	.	.	.	.	.	.	.	.	.	.	.	.	.	.	.	.	.	.	.	.	.	.	.	.	.
GCF_005576735.1_ASM557673v1_genomic.fna	8	.	.	.	.	.	.	.	.	.	.	.	.	.	.	.	.	.	100	.	.	.	95.00;100.00	.	.	.	.	.	.	.	.	.	.	.	.	.	.	.	.	.	.	.	.	99.83	.	.	.	.	.
GCF_005843965.1_ASM584396v1_genomic.fna	2	100	.	.	.	.	.	.	.	.	.	.	.	.	.	.	.	.	.	.	.	.	.	.	.	.	.	.	.	.	.	.	.	.	.	.	.	.	.	.	.	.	.	.	.	.	.	.	.
GCF_005886545.1_ASM588654v1_genomic.fna	6	.	.	.	.	.	.	.	.	.	.	100	.	.	.	.	.	.	100	.	.	.	.	.	.	.	.	.	.	.	.	.	.	.	.	.	.	.	.	.	100.00;100.00	.	.	.	.	.	.	.	.
GCF_005886655.1_ASM588665v1_genomic.fna	6	.	.	.	.	.	.	.	.	.	.	100	.	.	.	.	.	.	100	.	.	.	.	.	.	.	.	.	.	.	.	.	.	.	.	.	.	.	.	.	100.00;100.00	.	.	.	.	.	.	.	.
GCF_005886715.1_ASM588671v1_genomic.fna	7	.	.	.	.	.	.	.	.	.	.	100	.	.	.	.	.	.	100	.	.	.	.	.	.	.	.	.	.	.	.	.	.	.	.	.	.	.	.	.	100.00;100.00	.	.	.	.	100	.	.	.
GCF_005952885.1_ASM595288v1_genomic.fna	9	.	.	.	.	.	.	.	.	.	.	100.00;100.00	.	.	.	.	.	.	100	.	.	.	.	.	100	.	.	.	.	.	.	.	100	.	.	.	.	.	.	.	100	.	.	.	.	100	.	.	.
GCF_005979285.1_ASM597928v1_genomic.fna	6	.	.	.	.	.	.	.	.	.	.	.	.	.	.	.	.	.	.	.	.	.	.	.	.	.	.	100	.	.	.	.	.	.	.	.	.	.	.	.	.	.	.	100.00;100.00	.	.	.	.	.
GCF_005979305.1_ASM597930v1_genomic.fna	4	.	.	.	.	.	.	.	.	.	.	.	.	.	.	.	.	.	.	.	.	.	.	.	.	.	.	.	.	.	.	.	.	.	.	.	.	.	.	.	.	.	.	100	.	.	.	.	.
GCF_006007925.1_ASM600792v1_genomic.fna	5	.	.	.	.	.	.	.	.	.	.	100	.	.	.	.	.	.	100	.	.	.	.	.	100	.	.	.	.	.	.	.	100	.	.	.	.	.	.	.	.	.	.	.	.	.	.	.	.
GCF_006280355.1_ASM628035v1_genomic.fna	6	.	.	.	.	.	.	.	.	.	.	.	.	.	.	.	.	.	100	.	.	.	100	.	.	100	.	.	.	.	.	.	.	.	.	.	.	.	.	.	.	.	.	.	.	.	.	.	.
GCF_006337045.1_ASM633704v1_genomic.fna	2	.	.	.	.	.	.	.	.	.	.	.	.	.	.	.	.	.	100.00;100.00	.	.	.	.	.	.	.	.	.	.	.	.	.	.	.	.	.	.	.	.	.	.	.	.	.	.	.	.	.	.
GCF_006337145.1_ASM633714v1_genomic.fna	2	.	.	.	.	.	.	.	.	.	.	.	.	.	.	.	.	.	100	.	.	.	.	.	.	.	.	.	.	.	.	.	.	.	.	.	.	.	.	.	.	.	.	.	.	.	.	.	.
GCF_006349345.1_ASM634934v1_genomic.fna	3	.	.	.	.	.	.	.	.	.	.	.	.	.	.	.	.	.	.	.	.	.	.	.	.	.	.	.	.	.	.	.	.	.	.	.	.	.	.	.	.	.	.	.	.	100	.	.	.
GCF_006351785.1_ASM635178v1_genomic.fna	2	.	.	.	.	.	.	.	.	.	.	.	.	.	.	.	.	.	100	.	.	.	.	.	.	.	.	.	.	.	.	.	.	.	.	.	.	.	.	.	.	.	.	.	.	.	.	.	.
GCF_006351845.1_ASM635184v1_genomic.fna	11	.	.	.	.	.	.	.	.	.	.	.	.	.	.	.	.	.	100	.	.	.	.	.	100	.	.	.	.	.	.	.	100	.	.	.	.	.	.	.	100	.	.	.	.	100	.	.	.
GCF_006364815.1_ASM636481v1_genomic.fna	1	.	.	.	.	.	.	.	.	.	.	.	.	.	.	.	.	.	.	.	.	.	.	.	.	.	.	.	.	.	.	.	.	.	.	.	.	.	.	.	.	.	.	.	.	.	.	.	.
GCF_006494835.1_ASM649483v1_genomic.fna	2	.	.	.	.	.	.	.	.	.	.	.	.	100	.	.	.	.	.	.	.	.	.	.	.	.	.	.	.	.	.	.	.	.	.	.	.	.	.	.	.	.	.	.	.	.	.	.	.
GCF_006494855.1_ASM649485v1_genomic.fna	2	.	.	.	.	.	.	.	.	.	.	.	.	100	.	.	.	.	.	.	.	.	.	.	.	.	.	.	.	.	.	.	.	.	.	.	.	.	.	.	.	.	.	.	.	.	.	.	.
GCF_006494875.1_ASM649487v1_genomic.fna	2	.	.	.	.	.	.	.	.	.	.	.	.	100	.	.	.	.	.	.	.	.	.	.	.	.	.	.	.	.	.	.	.	.	.	.	.	.	.	.	.	.	.	.	.	.	.	.	.
GCF_006575625.1_ASM657562v1_genomic.fna	6	.	.	.	.	.	.	.	.	.	.	.	.	.	.	.	.	.	100	.	.	.	.	.	100	.	.	.	.	.	.	.	100	.	.	.	.	.	.	.	.	.	.	.	.	100	.	.	.
GCF_006741355.1_ASM674135v1_genomic.fna	3	.	.	.	.	.	.	.	.	.	.	.	.	.	.	.	.	.	100	.	.	.	.	.	.	.	.	.	.	.	.	.	.	.	.	.	.	.	.	.	.	.	.	.	.	100	.	.	.
GCF_006766145.1_ASM676614v1_genomic.fna	1	.	.	.	.	.	.	.	.	.	.	.	.	.	.	.	.	.	.	.	.	.	.	.	.	.	.	.	.	.	.	.	.	.	.	.	.	.	.	.	.	.	.	.	.	.	.	.	.
GCF_007917035.2_ASM791703v3_genomic.fna	8	.	.	.	.	.	.	.	.	.	.	100	.	.	.	.	.	.	100	.	.	.	99.79	.	100	.	.	.	.	.	.	.	100	.	.	.	.	.	.	.	.	.	.	.	.	100	.	.	.
GCF_007917315.3_ASM791731v3_genomic.fna	8	.	.	.	.	.	.	.	.	.	.	100	.	.	.	.	.	.	100	.	.	.	100	.	100	.	.	.	.	.	.	.	100	.	.	.	.	.	.	.	.	.	.	.	.	100	.	.	.
GCF_007923665.2_ASM792366v2_genomic.fna	7	.	.	.	.	.	.	.	.	.	.	.	.	.	.	.	.	.	100	.	.	.	.	.	.	.	.	.	.	.	.	.	.	.	.	.	.	.	.	.	.	.	.	.	.	.	.	.	.
GCF_007923785.2_ASM792378v2_genomic.fna	5	.	.	.	.	.	.	.	.	.	.	.	.	.	.	.	.	.	100	.	.	.	.	.	.	.	.	.	.	.	.	.	.	.	.	.	.	.	.	.	.	.	.	.	.	.	.	.	.
GCF_007923865.2_ASM792386v2_genomic.fna	6	.	.	.	.	.	.	.	.	.	.	.	.	.	.	.	.	.	100	.	.	.	.	.	.	.	.	.	.	.	.	.	.	.	.	.	86.88	.	.	.	.	.	.	.	.	.	.	.	.
GCF_007923885.2_ASM792388v2_genomic.fna	6	.	.	.	.	.	.	.	.	.	.	.	.	.	.	.	.	.	100	.	.	.	.	.	.	.	.	.	.	.	.	.	.	.	.	.	.	.	.	.	100	.	.	.	.	.	.	.	.
GCF_007923905.2_ASM792390v2_genomic.fna	9	.	.	.	.	.	.	.	.	.	.	.	.	.	.	.	.	.	100	.	.	.	.	.	100	.	.	.	.	.	.	.	100	.	.	.	.	.	.	.	100	.	.	.	.	100	.	.	.
GCF_007923925.2_ASM792392v2_genomic.fna	6	.	.	.	.	.	.	.	.	.	.	.	.	.	.	.	.	.	100	.	.	.	.	.	.	.	.	.	.	.	.	.	.	.	.	.	.	.	.	.	.	.	.	.	.	.	.	.	.
GCF_007923945.2_ASM792394v2_genomic.fna	9	.	.	.	.	.	.	.	.	.	.	.	.	.	.	.	.	.	100	.	.	.	.	.	.	.	.	.	.	.	.	.	.	.	.	.	.	.	.	.	100	.	.	.	.	100	.	.	.
GCF_007923965.2_ASM792396v2_genomic.fna	5	.	.	.	.	.	.	.	.	.	.	.	.	.	.	.	.	.	100	.	.	.	.	.	.	.	.	.	.	.	.	.	.	.	.	.	.	.	.	.	100	.	.	.	.	.	.	.	.
GCF_008000875.1_ASM800087v1_genomic.fna	2	.	.	.	.	.	.	.	.	.	.	.	.	.	.	.	.	.	100	.	.	.	.	.	.	.	.	.	.	.	.	.	.	.	.	.	.	.	.	.	.	.	.	.	.	.	.	.	.
GCF_008330605.1_ASM833060v1_genomic.fna	2	.	.	.	.	.	.	.	.	.	.	.	.	.	.	.	.	.	100	.	.	.	.	.	.	.	.	.	.	.	.	.	.	.	.	.	.	.	.	.	.	.	.	.	.	.	.	.	.
GCF_008728455.1_ASM872845v1_genomic.fna	6	.	.	.	.	.	.	.	.	.	.	100	.	.	.	.	.	.	100	.	.	.	91.04;99.86;90.07	.	.	.	.	.	.	.	.	.	.	.	.	.	.	.	.	.	100	.	.	.	.	.	.	.	.
GCF_008728475.1_ASM872847v1_genomic.fna	7	.	.	.	.	.	.	.	.	.	.	100	.	.	.	.	.	.	100	.	.	.	.	.	100	.	.	.	.	.	.	.	100	.	.	.	.	.	.	.	100	.	.	.	.	100	.	.	.
GCF_009036045.1_ASM903604v1_genomic.fna	10	.	.	.	.	.	.	.	.	.	.	.	.	.	.	.	.	.	100	.	.	.	.	.	100	.	.	.	.	.	100	.	100	.	.	.	.	.	.	.	.	.	.	.	.	100	.	.	.
GCF_009498175.3_ASM949817v3_genomic.fna	10	.	.	.	.	.	.	.	.	.	.	.	.	.	.	.	.	.	.	.	.	.	.	.	.	.	.	100	.	.	.	.	.	.	.	.	.	.	.	.	100	.	.	100	.	100	.	.	.
GCF_009662495.1_ASM966249v1_genomic.fna	7	.	.	.	.	.	.	.	.	.	.	100	.	.	.	.	.	.	.	.	.	.	100	.	100	.	.	.	.	.	.	.	100	.	.	.	.	.	.	.	.	.	.	.	.	100.00;100.00	.	.	.
GCF_009697285.1_ASM969728v1_genomic.fna	8	.	.	.	.	.	.	.	.	.	.	100	.	.	.	.	.	.	100	.	.	.	100	.	.	.	.	.	.	.	.	.	.	.	.	.	.	.	.	.	100	.	.	.	.	100	.	.	.
GCF_009707345.1_ASM970734v1_genomic.fna	2	.	.	.	.	.	.	100	.	.	.	.	.	.	.	.	.	.	.	.	.	.	.	.	.	.	.	.	.	.	.	.	.	.	.	.	.	.	.	.	.	.	.	.	.	.	.	.	.
GCF_009730155.1_ASM973015v1_genomic.fna	4	100	.	.	.	.	.	.	.	.	.	.	.	.	.	.	.	.	.	.	.	.	.	.	.	.	.	100	.	.	.	.	.	.	.	.	.	.	.	.	.	.	100	.	.	.	.	.	.
GCF_009734005.1_ASM973400v2_genomic.fna	3	.	.	.	.	.	.	.	.	.	.	.	.	.	.	.	.	85.91	100	.	.	.	.	.	.	.	.	.	.	.	.	.	.	.	.	.	.	.	.	.	.	.	.	.	.	.	.	.	.
GCF_009938075.1_ASM993807v1_genomic.fna	3	.	.	.	.	.	.	.	.	.	.	.	.	.	.	.	.	100	100	.	.	.	.	.	.	.	.	.	.	.	.	.	.	.	.	.	.	.	.	.	.	.	.	.	.	.	.	.	.
GCF_009938285.1_ASM993828v1_genomic.fna	10	.	.	.	.	.	.	.	.	.	.	100	.	.	.	.	.	.	100	.	.	.	.	.	.	100	.	100	.	.	.	.	.	.	.	.	.	.	.	.	100	.	100	.	.	100	.	.	.
GCF_010103655.1_ASM1010365v1_genomic.fna	5	.	.	.	.	.	.	.	.	.	.	.	.	.	.	.	.	.	.	.	.	.	.	.	.	.	.	.	.	.	.	.	.	.	.	.	100	.	.	.	.	.	.	.	.	100	.	.	.
GCF_010120755.1_ASM1012075v1_genomic.fna	3	.	.	.	.	.	.	.	.	.	.	.	.	.	.	.	.	98.85	100	.	.	.	.	.	.	.	.	.	.	.	.	.	.	.	.	.	.	.	.	.	.	.	.	.	.	.	.	.	.
GCF_011193375.1_ASM1119337v1_genomic.fna	13	.	.	.	.	.	.	.	.	.	.	.	.	.	.	.	.	.	.	.	.	.	99.86	.	.	.	.	100	.	.	.	.	100	.	.	.	100	.	.	.	100.00;97.59	.	.	100	.	100.00;100.00;100.00;100.00	.	.	.
GCF_011397115.1_ASM1139711v1_genomic.fna	3	.	.	.	.	.	.	.	.	.	.	100	.	.	.	.	.	.	.	.	.	.	.	.	.	.	.	.	.	.	.	.	.	.	.	.	.	.	.	.	.	.	.	.	.	100.00;100.00	.	.	.
GCF_011745645.1_ASM1174564v1_genomic.fna	2	.	.	.	.	.	.	.	.	.	.	.	.	.	.	.	.	.	100	.	.	.	.	.	.	.	.	.	.	.	.	.	.	.	.	.	.	.	.	.	.	.	.	.	.	.	.	.	.
GCF_012045365.1_ASM1204536v1_genomic.fna	2	.	.	.	.	.	.	.	.	.	.	.	.	.	.	.	.	.	100	.	.	.	.	.	.	.	.	.	.	.	.	.	.	.	.	.	.	.	.	.	.	.	.	.	.	.	.	.	.
GCF_012045505.1_ASM1204550v1_genomic.fna	2	.	.	.	.	.	.	.	.	.	.	.	.	.	.	.	.	.	100	.	.	.	.	.	.	.	.	.	.	.	.	.	.	.	.	.	.	.	.	.	.	.	.	.	.	.	.	.	.
GCF_012222705.1_ASM1222270v1_genomic.fna	6	.	.	.	.	.	.	.	.	.	.	.	.	.	.	.	.	.	.	100	.	.	.	.	.	100	.	.	.	.	.	.	.	.	.	.	.	.	.	.	.	.	.	.	.	100.00;100.00	.	.	.
GCF_012594215.1_ASM1259421v1_genomic.fna	7	.	.	.	.	.	.	.	.	.	.	.	.	.	.	.	.	.	.	.	.	.	100	.	88.01	.	.	.	.	.	.	.	100	.	.	.	.	.	.	.	100	.	.	.	.	100.00;100.00	.	.	.
GCF_012932975.2_ASM1293297v2_genomic.fna	9	.	.	.	.	.	.	.	.	.	.	100	.	.	.	.	.	.	100	.	.	.	.	.	100	.	.	.	.	.	.	.	100	.	.	.	.	.	.	.	.	.	.	100	.	100	.	.	.
GCF_012932985.2_ASM1293298v2_genomic.fna	8	.	.	.	.	.	.	.	.	.	.	100	.	.	.	.	.	.	100	.	.	.	.	.	100	.	.	.	.	.	.	.	100	.	.	.	.	.	.	.	.	.	.	.	.	100	.	.	.
GCF_012933055.2_ASM1293305v2_genomic.fna	10	.	.	.	.	.	.	.	.	.	.	100	.	.	.	.	.	.	100	.	.	.	100	.	.	.	.	.	.	.	.	.	100	.	.	.	.	.	.	.	100	.	.	.	.	100	.	.	.
GCF_012933075.2_ASM1293307v2_genomic.fna	6	.	.	.	.	.	.	.	.	.	.	100	.	.	.	.	.	.	100	.	.	.	100	.	.	.	.	.	.	.	.	.	100	.	.	.	.	.	.	.	.	.	.	.	.	100	.	.	.
GCF_012933165.2_ASM1293316v2_genomic.fna	6	.	.	.	.	.	.	.	.	.	.	100	.	.	.	.	.	.	100	.	.	.	100	.	.	.	.	.	.	.	.	.	100	.	.	.	.	.	.	.	.	.	.	.	.	100	.	.	.
GCF_012933195.2_ASM1293319v2_genomic.fna	8	.	.	.	.	.	.	.	.	.	.	100	.	.	.	.	.	.	100	.	.	.	100	.	100	.	.	.	.	.	.	.	100	.	.	.	.	.	.	.	.	.	.	.	.	100.00;100.00	.	.	.
GCF_012933245.2_ASM1293324v2_genomic.fna	6	.	.	.	.	.	.	.	.	.	.	100	.	.	.	.	.	.	100	.	.	.	100	.	.	.	.	.	.	.	.	.	100	.	.	.	.	.	.	.	.	.	.	.	.	100	.	.	.
GCF_012933265.2_ASM1293326v2_genomic.fna	8	.	.	.	.	.	.	.	.	.	.	100	.	.	.	.	.	.	100	.	.	.	100	.	100	.	.	.	.	.	.	.	100	.	.	.	.	.	.	.	.	.	.	.	.	100.00;100.00;100.00	.	.	.
GCF_012933285.2_ASM1293328v2_genomic.fna	9	.	.	.	.	.	.	.	.	.	.	100	.	.	.	.	.	.	100	.	.	.	100.00;100.00	.	100.00;100.00	.	.	.	.	.	.	.	100.00;100.00	.	.	.	.	.	.	.	.	.	.	.	.	100	.	.	.
GCF_012933295.2_ASM1293329v2_genomic.fna	8	.	.	.	.	.	.	.	.	.	.	100	.	.	.	.	.	.	100	.	.	.	100	.	100	.	.	.	.	.	.	.	100	.	.	.	.	.	.	.	.	.	.	.	.	100.00;100.00;100.00	.	.	.
GCF_012933345.2_ASM1293334v2_genomic.fna	8	.	.	.	.	.	.	.	.	.	.	100	.	.	.	.	.	.	100	.	.	.	.	.	100.00;100.00	.	.	.	.	.	.	.	100.00;100.00	.	.	.	.	.	.	.	.	.	.	.	.	100	.	.	.
GCF_013201055.1_ASM1320105v1_genomic.fna	2	.	.	.	.	.	.	.	.	.	.	.	.	.	.	.	.	.	100	.	.	.	.	.	.	.	.	.	.	.	.	.	.	.	.	.	.	.	.	.	.	.	.	.	.	.	.	.	.
GCF_013344605.1_ASM1334460v1_genomic.fna	2	.	.	.	.	.	.	.	.	.	.	.	.	.	.	.	.	.	.	.	.	.	.	.	.	.	.	.	.	.	.	.	.	.	.	.	.	.	.	.	.	.	.	.	.	.	.	.	.
GCF_013344625.1_ASM1334462v1_genomic.fna	2	.	.	.	.	.	.	.	.	.	.	.	.	.	.	.	.	.	.	.	.	.	.	.	.	.	.	.	.	.	.	.	.	.	.	.	.	.	.	.	.	.	.	.	.	.	.	.	.
GCF_013344645.1_ASM1334464v1_genomic.fna	2	.	.	.	.	.	.	.	.	.	.	.	.	.	.	.	.	.	.	.	.	.	.	.	.	.	.	.	.	.	.	.	.	.	.	.	.	.	.	.	.	.	.	.	.	.	.	.	.
GCF_013344665.1_ASM1334466v1_genomic.fna	1	.	.	.	.	.	.	.	.	.	.	.	.	.	.	.	.	.	.	.	.	.	.	.	.	.	.	.	.	.	.	.	.	.	.	.	.	.	.	.	.	.	.	.	.	.	.	.	.
GCF_013391145.1_ASM1339114v1_genomic.fna	1	.	.	.	.	.	.	.	.	.	.	.	.	.	.	.	.	.	.	100	.	.	.	.	.	.	.	.	.	.	.	.	.	.	.	.	.	.	.	.	.	.	.	.	.	.	.	.	.
GCF_013391165.1_ASM1339116v1_genomic.fna	1	.	.	.	.	.	.	.	.	.	.	.	.	.	.	.	.	.	.	100	.	.	.	.	.	.	.	.	.	.	.	.	.	.	.	.	.	.	.	.	.	.	.	.	.	.	.	.	.
GCF_013391185.1_ASM1339118v1_genomic.fna	1	.	.	.	.	.	.	.	.	.	.	.	.	.	.	.	.	.	.	100	.	.	.	.	.	.	.	.	.	.	.	.	.	.	.	.	.	.	.	.	.	.	.	.	.	.	.	.	.
GCF_013391205.1_ASM1339120v1_genomic.fna	1	.	.	.	.	.	.	.	.	.	.	.	.	.	.	.	.	.	.	100.00;100.00	.	.	.	.	.	.	.	.	.	.	.	.	.	.	.	.	.	.	.	.	.	.	.	.	.	.	.	.	.
GCF_013394305.1_ASM1339430v1_genomic.fna	0	.	.	.	.	.	.	.	.	.	.	.	.	.	.	.	.	.	.	.	.	.	.	.	.	.	.	.	.	.	.	.	.	.	.	.	.	.	.	.	.	.	.	.	.	.	.	.	.
GCF_014218175.1_ASM1421817v1_genomic.fna	13	.	.	.	.	.	.	.	.	.	.	.	.	.	.	.	.	.	.	100	.	.	100	.	100	87.38	.	.	.	.	.	.	100	.	.	.	100	.	.	.	.	.	.	.	.	100	.	.	.
GCF_014489455.1_ASM1448945v1_genomic.fna	5	.	.	.	.	.	.	.	.	.	.	.	.	.	.	.	.	.	.	.	.	.	100	.	100	.	.	.	.	.	.	.	100	.	.	.	.	.	.	.	.	.	.	.	.	100	.	.	.
GCF_014490015.1_ASM1449001v1_genomic.fna	8	.	.	.	.	.	.	.	.	.	.	100	.	.	.	.	.	.	100	.	.	.	.	.	100	.	.	.	.	.	.	.	.	.	100	.	.	100	.	.	.	.	.	.	.	100	.	.	.
GCF_014844195.1_ASM1484419v1_genomic.fna	3	.	100	.	.	.	.	.	.	.	.	.	.	.	.	.	.	.	.	.	.	.	100	.	.	.	.	.	.	.	.	.	.	.	.	.	.	.	.	.	.	.	.	.	.	.	.	.	.
GCF_014844215.1_ASM1484421v1_genomic.fna	2	.	.	100	.	.	.	.	.	.	.	.	.	.	.	.	.	.	.	.	.	.	.	.	.	.	.	.	.	.	.	.	.	.	.	.	.	.	.	.	.	.	.	.	.	.	.	.	.
GCF_014844235.1_ASM1484423v1_genomic.fna	3	.	.	.	.	.	.	.	.	.	.	.	.	.	.	.	.	.	.	.	.	.	.	.	.	.	.	.	.	.	.	.	.	.	.	.	.	.	.	.	.	.	.	.	.	.	.	.	.
GCF_014874615.1_ASM1487461v1_genomic.fna	10	.	.	.	.	.	.	.	.	.	.	100	.	.	.	.	.	.	100	.	.	.	100	.	.	.	.	.	.	.	.	.	100	.	.	.	.	.	.	.	100	.	.	.	.	100	.	.	.
GCF_015325925.1_ASM1532592v1_genomic.fna	9	.	.	.	.	.	.	.	.	.	.	.	100	.	.	.	.	.	100	.	.	.	99.65	.	100	.	.	.	.	.	.	.	100	.	.	.	.	.	.	.	.	.	.	.	.	100	.	.	.
GCF_015377745.1_ASM1537774v1_genomic.fna	1	.	.	.	.	.	.	.	.	.	.	.	.	.	.	.	.	.	.	.	.	.	.	.	.	.	.	.	.	.	.	.	.	.	.	.	.	.	.	.	.	.	.	.	.	.	.	.	.
GCF_015377765.1_ASM1537776v1_genomic.fna	2	.	.	.	.	.	.	.	.	.	.	.	.	.	.	.	.	.	100	.	.	.	.	.	.	.	.	.	.	.	.	.	.	.	.	.	.	.	.	.	.	.	.	.	.	.	.	.	.
GCF_015476295.1_ASM1547629v1_genomic.fna	4	.	.	.	.	.	.	.	.	.	.	100	.	.	.	.	.	.	.	.	.	.	.	.	.	.	.	.	.	.	.	.	.	.	.	.	.	.	.	.	.	.	.	.	.	100	.	.	.
GCF_015767695.1_ASM1576769v1_genomic.fna	2	.	.	.	.	.	.	.	.	.	.	.	.	.	.	.	.	.	100	.	.	.	.	.	.	.	.	.	.	.	.	.	.	.	.	.	.	.	.	.	.	.	.	.	.	.	.	.	.
GCF_015767715.1_ASM1576771v1_genomic.fna	2	.	.	.	.	.	.	.	.	.	.	.	.	.	.	.	.	.	100	.	.	.	.	.	.	.	.	.	.	.	.	.	.	.	.	.	.	.	.	.	.	.	.	.	.	.	.	.	.
GCF_015999405.1_ASM1599940v1_genomic.fna	8	.	.	.	.	.	.	.	.	.	.	.	100	.	.	.	.	.	100	.	.	.	.	.	96.7	.	.	.	.	.	.	.	100	.	.	.	.	.	.	.	100	.	.	.	.	100	.	.	.
GCF_015999425.1_ASM1599942v1_genomic.fna	6	.	.	.	.	.	.	.	.	.	.	.	100	.	.	.	.	.	100	.	.	.	.	.	.	.	.	.	.	.	.	.	.	.	.	.	.	.	.	.	100	.	.	.	.	.	.	.	.
GCF_015999505.1_ASM1599950v1_genomic.fna	1	.	.	.	.	.	.	.	.	.	.	.	.	.	.	.	.	.	.	.	100	.	.	.	.	.	.	.	.	.	.	.	.	.	.	.	.	.	.	.	.	.	.	.	.	.	.	.	.
GCF_015999605.1_ASM1599960v1_genomic.fna	8	.	.	.	.	.	.	.	.	.	.	100	.	.	.	.	.	.	100	.	.	.	91.04	.	100	.	.	.	.	.	.	.	100	.	.	.	.	.	.	.	.	.	.	.	.	100	.	.	.
GCF_016126675.1_ASM1612667v1_genomic.fna	7	.	.	.	.	.	.	.	.	.	.	100	.	.	.	.	.	.	100	.	.	.	.	.	98.57	.	.	.	.	.	.	.	100	.	.	.	.	.	.	.	.	.	.	.	.	100	.	.	.
GCF_016127235.1_ASM1612723v1_genomic.fna	1	.	.	.	.	.	.	.	.	.	.	.	.	.	.	.	.	.	.	100	.	.	.	.	.	.	.	.	.	.	.	.	.	.	.	.	.	.	.	.	.	.	.	.	.	.	.	.	.
GCF_016127635.1_ASM1612763v1_genomic.fna	1	.	.	.	.	.	.	100	.	.	.	.	.	.	.	.	.	.	.	.	.	.	.	.	.	.	.	.	.	.	.	.	.	.	.	.	.	.	.	.	.	.	.	.	.	.	.	.	.
GCF_016406345.1_ASM1640634v1_genomic.fna	8	.	.	.	.	.	.	.	.	.	.	100	.	.	.	.	.	.	100	.	.	.	91.04	.	100	.	.	.	.	.	.	.	100	.	.	.	.	.	.	.	.	.	.	.	.	100	.	.	.
GCF_016406365.1_ASM1640636v1_genomic.fna	8	.	.	.	.	.	.	.	.	.	.	100	.	.	.	.	.	.	100	.	.	.	91.04	.	100	.	.	.	.	.	.	.	100	.	.	.	.	.	.	.	.	.	.	.	.	100	.	.	.
GCF_016406385.1_ASM1640638v1_genomic.fna	9	.	.	.	.	.	.	.	.	.	.	100	.	.	.	.	.	.	100	.	.	.	91.04	.	100	.	.	.	.	.	.	.	100	.	.	.	.	.	.	.	.	.	.	.	.	100	.	.	.
GCF_016406405.1_ASM1640640v1_genomic.fna	8	.	.	.	.	.	.	.	.	.	.	100	.	.	.	.	.	.	100	.	.	.	.	.	100	.	.	.	.	.	.	.	100	.	.	.	.	.	.	.	100	.	.	.	.	100	.	.	.
GCF_016406425.1_ASM1640642v1_genomic.fna	8	.	.	.	.	.	.	.	.	.	.	100	.	.	.	.	.	.	100	.	.	.	91.04	.	100	.	.	.	.	.	.	.	100	.	.	.	.	.	.	.	.	.	.	.	.	100	.	.	.
GCF_016406445.1_ASM1640644v1_genomic.fna	10	.	.	.	.	.	.	.	.	.	.	100	.	.	.	.	.	.	100	.	.	.	91.04	.	100	.	.	.	.	.	.	.	100	.	.	.	.	.	.	.	100	.	.	.	.	100	.	.	.
GCF_016406465.1_ASM1640646v1_genomic.fna	11	.	.	.	.	.	.	.	.	.	.	100	.	.	.	.	.	.	100	.	.	.	.	.	100	.	.	.	.	.	.	.	100	.	.	.	.	.	.	.	100	.	.	.	.	100	.	.	.
GCF_016406485.1_ASM1640648v1_genomic.fna	10	.	.	.	.	.	.	.	.	.	.	100.00;100.00	.	.	.	.	.	.	100	.	.	.	.	.	100	.	.	.	.	.	.	.	100	.	.	.	.	.	.	.	100.00;100.00	.	.	.	.	100	.	.	.
GCF_016406505.1_ASM1640650v1_genomic.fna	9	.	.	.	.	.	.	.	.	.	.	100	.	.	.	.	.	.	100	.	.	.	91.04	.	100	.	.	.	.	.	.	.	100	.	.	.	.	.	.	.	.	.	.	.	.	100	.	.	.
GCF_016406525.1_ASM1640652v1_genomic.fna	7	.	.	.	.	.	.	.	.	.	.	100	.	.	.	.	.	.	100	.	.	.	.	.	100	.	.	.	.	.	.	.	100	.	.	.	.	.	.	.	.	.	.	.	.	100	.	.	.
GCF_016406545.1_ASM1640654v1_genomic.fna	8	.	.	.	.	.	.	.	.	.	.	100	.	.	.	.	.	.	100	.	.	.	91.04	.	100	.	.	.	.	.	.	.	100	.	.	.	.	.	.	.	.	.	.	.	.	100	.	.	.
GCF_016406565.1_ASM1640656v1_genomic.fna	8	.	.	.	.	.	.	.	.	.	.	100	.	.	.	.	.	.	100	.	.	.	91.04	.	100	.	.	.	.	.	.	.	100	.	.	.	.	.	.	.	.	.	.	.	.	100	.	.	.
GCF_016406585.1_ASM1640658v1_genomic.fna	6	.	.	.	.	.	.	.	.	.	.	100	.	.	.	.	.	.	100	.	.	.	91.04	.	.	.	.	.	.	.	.	.	.	.	.	.	.	.	.	.	.	.	.	.	.	95.41	.	.	.
GCF_016406605.1_ASM1640660v1_genomic.fna	9	.	.	.	.	.	.	.	.	.	.	100	.	.	.	.	.	.	100	.	.	.	91.04	.	100	.	.	.	.	.	.	.	100	.	.	.	.	.	.	.	.	.	.	.	.	100	.	.	.
GCF_016415025.1_ASM1641502v1_genomic.fna	6	.	.	.	.	.	.	.	.	.	.	100	.	.	.	.	.	.	100	.	.	.	91.04	.	.	.	.	.	.	.	.	.	.	.	.	.	.	.	.	.	.	.	.	.	.	100	.	.	.
GCF_016415105.1_ASM1641510v1_genomic.fna	8	.	.	.	.	.	.	.	.	.	.	100	.	.	.	.	.	.	100	.	.	.	91.04	.	100	.	.	.	.	.	.	.	100	.	.	.	.	.	.	.	.	.	.	.	.	100	.	.	.
GCF_016415285.1_ASM1641528v1_genomic.fna	7	.	.	.	.	.	.	.	.	.	.	100	.	.	.	.	.	.	100	.	.	.	91.04	.	100	.	.	.	.	.	.	.	100	.	.	.	.	.	.	.	.	.	.	.	.	100	.	.	.
GCF_016415325.1_ASM1641532v1_genomic.fna	8	.	.	.	.	.	.	.	.	.	.	100	.	.	.	.	.	.	100	.	.	.	91.04	.	100	.	.	.	.	.	.	.	100	.	.	.	.	.	.	.	.	.	.	.	.	100	.	.	.
GCF_016415345.1_ASM1641534v1_genomic.fna	6	.	.	.	.	.	.	.	.	.	.	100	.	.	.	.	.	.	100	.	.	.	.	.	.	.	.	.	.	.	.	.	.	.	.	.	.	.	.	.	100	.	.	.	.	.	.	.	.
GCF_016415365.1_ASM1641536v1_genomic.fna	7	.	.	.	.	.	.	.	.	.	.	100	.	.	.	.	.	.	100	.	.	.	91.04	.	.	.	.	.	.	.	.	.	100	.	.	.	.	.	.	.	.	.	.	.	.	100	.	.	.
GCF_016415385.1_ASM1641538v1_genomic.fna	7	.	.	.	.	.	.	.	.	.	.	100	.	.	.	.	.	.	100	.	.	.	91.04	.	.	.	.	.	.	.	.	.	100	.	.	.	.	.	.	.	.	.	.	.	.	100	.	.	.
GCF_016415405.1_ASM1641540v1_genomic.fna	8	.	.	.	.	.	.	.	.	.	.	100	.	.	.	.	.	.	100	.	.	.	.	.	98.57	.	.	.	.	.	.	.	100	.	.	.	.	.	.	.	100	.	.	.	.	100	.	.	.
GCF_016415425.1_ASM1641542v1_genomic.fna	8	.	.	.	.	.	.	.	.	.	.	100	.	.	.	.	.	.	100	.	.	.	91.04	.	100	.	.	.	.	.	.	.	100	.	.	.	.	.	.	.	.	.	.	.	.	100	.	.	.
GCF_016415445.1_ASM1641544v1_genomic.fna	9	.	.	.	.	.	.	.	.	.	.	100	.	.	.	.	.	.	100	.	.	.	.	.	100	.	.	.	.	.	.	.	100	.	.	.	.	.	.	.	100	.	.	.	.	100	.	.	.
GCF_016415465.1_ASM1641546v1_genomic.fna	8	.	.	.	.	.	.	.	.	.	.	100	.	.	.	.	.	.	100	.	.	.	91.04	.	100	.	.	.	.	.	.	.	100	.	.	.	.	.	.	.	.	.	.	.	.	100	.	.	.
GCF_016415485.1_ASM1641548v1_genomic.fna	9	.	.	.	.	.	.	.	.	.	.	.	.	.	.	.	.	.	100	.	.	.	100.00;91.04	.	100	.	.	.	.	.	.	.	100	.	.	.	.	.	.	.	100	.	.	.	.	.	.	.	.
GCF_016415505.1_ASM1641550v1_genomic.fna	9	.	.	.	.	.	.	.	.	.	.	100	.	.	.	.	.	.	100	.	.	.	91.04	.	100	.	.	.	.	.	.	.	100	.	.	.	.	.	.	.	.	.	.	.	.	100	.	.	.
GCF_016415545.1_ASM1641554v1_genomic.fna	6	.	.	.	.	.	.	.	.	.	.	100	.	.	.	.	.	.	100	.	.	.	.	.	.	.	.	.	.	.	.	.	.	.	.	.	.	.	.	.	.	.	.	.	.	.	.	.	.
GCF_016415565.1_ASM1641556v1_genomic.fna	9	.	.	.	.	.	.	.	.	.	.	100	.	.	.	.	.	.	100	.	.	.	.	.	100	.	.	.	.	.	.	.	100	.	.	.	.	.	.	.	.	.	.	.	.	100	.	.	.
GCF_016727125.1_ASM1672712v1_genomic.fna	1	.	.	.	.	.	.	.	.	.	.	.	.	.	.	.	.	.	.	100	.	.	.	.	.	.	.	.	.	.	.	.	.	.	.	.	.	.	.	.	.	.	.	.	.	.	.	.	.
GCF_016727265.1_ASM1672726v1_genomic.fna	1	.	.	.	.	.	.	.	.	.	.	.	.	.	.	.	.	.	.	100	.	.	.	.	.	.	.	.	.	.	.	.	.	.	.	.	.	.	.	.	.	.	.	.	.	.	.	.	.
GCF_016727305.1_ASM1672730v1_genomic.fna	5	.	.	.	.	.	100	.	.	.	.	100	.	.	.	.	.	.	.	.	.	.	99.86	.	.	100	.	.	.	.	.	.	.	.	.	.	.	.	.	.	.	.	.	.	.	100	.	.	.
GCF_016727325.1_ASM1672732v1_genomic.fna	1	.	.	.	.	.	.	.	100	.	.	.	.	.	.	.	.	.	.	.	.	.	.	.	.	.	.	.	.	.	.	.	.	.	.	.	.	.	.	.	.	.	.	.	.	.	.	.	.
GCF_016727345.1_ASM1672734v1_genomic.fna	1	.	.	.	.	.	100	.	.	.	.	.	.	.	.	.	.	.	.	.	.	.	.	.	.	.	.	.	.	.	.	.	.	.	.	.	.	.	.	.	.	.	.	.	.	.	.	.	.
GCF_016743855.1_ASM1674385v1_genomic.fna	17	.	.	.	.	.	.	.	.	.	.	.	.	.	.	.	.	.	100	.	.	.	100	.	100	87.38	.	.	.	.	.	.	100	.	.	.	.	.	.	.	100	.	.	.	.	100.00;100.00	.	.	.
GCF_016743895.1_ASM1674389v1_genomic.fna	14	.	.	.	.	.	.	.	.	.	.	.	.	.	.	.	.	.	.	.	.	.	100	.	100	87.38	.	.	.	.	.	.	100	.	.	.	.	.	.	.	100	.	.	.	.	100.00;100.00	.	.	.
GCF_016812095.1_ASM1681209v1_genomic.fna	3	.	.	.	.	.	.	.	.	.	.	.	.	.	.	.	.	.	.	.	.	.	.	.	.	.	.	.	.	.	.	.	.	.	.	.	.	.	.	.	100	.	.	.	.	.	.	.	.
GCF_016864255.1_ASM1686425v1_genomic.fna	9	.	.	.	.	.	.	.	.	.	.	.	100	.	.	.	.	.	100	.	.	.	100	.	100	.	.	.	.	.	.	.	100	.	.	.	100	.	.	.	100	.	.	.	.	100	.	.	.
GCF_017280035.1_ASM1728003v1_genomic.fna	3	.	.	.	.	.	.	.	.	.	.	.	.	.	.	.	.	.	.	.	.	.	.	.	.	.	.	.	.	.	.	.	.	.	.	.	.	.	.	.	100	.	.	.	.	.	.	.	.
GCF_017280235.1_ASM1728023v1_genomic.fna	3	.	.	.	.	.	.	.	.	.	.	.	.	.	.	.	.	.	.	.	.	.	.	.	.	.	.	.	.	.	.	.	.	.	.	.	.	.	.	.	100	.	.	.	.	.	.	.	.
GCF_017357805.1_ASM1735780v1_genomic.fna	1	.	.	.	.	.	.	.	.	.	.	.	.	.	.	.	.	.	.	.	.	.	.	.	.	.	.	.	.	.	.	.	.	.	.	.	.	.	.	.	.	.	.	.	.	.	.	.	.
GCF_017584065.1_ASM1758406v1_genomic.fna	6	.	.	.	.	.	.	.	.	.	.	.	100	.	.	.	.	.	100	.	.	.	.	.	.	.	.	.	.	.	.	.	.	.	.	.	.	.	.	.	100	.	.	.	.	100	.	.	.
GCF_017603725.1_ASM1760372v1_genomic.fna	8	.	.	.	.	.	.	.	.	.	.	100	.	.	.	.	.	.	100	.	.	.	100	.	100.00;100.00	.	.	.	.	.	.	.	100.00;100.00	.	.	.	.	.	.	.	.	.	.	.	.	100.00;100.00	.	.	.
GCF_017815655.1_ASM1781565v1_genomic.fna	5	.	.	.	.	.	.	.	.	.	.	100	.	.	.	.	.	.	100	.	.	.	.	.	100.00;100.00	.	.	.	.	.	.	.	100.00;100.00	.	.	.	.	.	.	.	.	.	.	.	.	100.00;100.00	.	.	.
GCF_017815675.1_ASM1781567v1_genomic.fna	8	.	.	.	.	.	.	.	.	.	.	100	.	.	.	.	.	.	100	.	.	.	100	.	100	.	.	.	.	.	.	.	100	.	.	.	.	.	.	.	.	.	.	.	.	100.00;100.00;100.00	.	.	.
GCF_017815695.1_ASM1781569v1_genomic.fna	9	.	.	.	.	.	.	.	.	.	.	100	.	.	.	.	.	.	100	.	.	.	100	.	100	.	.	.	.	.	.	.	100	.	.	.	.	.	.	.	.	.	.	100	.	100.00;100.00	.	.	.
GCF_017897965.1_ASM1789796v1_genomic.fna	8	.	.	.	.	.	.	.	.	.	.	100	.	.	.	.	.	.	100	.	.	.	100	.	100	.	.	.	.	.	.	.	100	.	.	.	.	.	.	.	.	.	.	.	.	100.00;100.00	.	.	.
GCF_017898005.1_ASM1789800v1_genomic.fna	8	.	.	.	.	.	.	.	.	.	.	100	.	.	.	.	.	.	100	.	.	.	100	.	100	.	.	.	.	.	.	.	100	.	.	.	.	.	.	.	.	.	.	.	.	100.00;100.00	.	.	.
GCF_017898025.1_ASM1789802v1_genomic.fna	10	.	.	.	.	.	.	.	.	.	.	100	.	.	.	.	.	.	100	.	.	.	100	.	.	.	.	.	.	.	.	.	100	.	.	.	.	.	.	.	100	.	.	.	.	100	.	.	.
GCF_018219285.1_ASM1821928v1_genomic.fna	2	.	.	.	.	.	.	.	.	.	.	.	.	.	.	.	.	.	100	.	.	.	.	.	.	.	.	.	.	.	.	.	.	.	.	.	.	.	.	.	.	.	.	.	.	.	.	.	.
GCF_018219325.1_ASM1821932v1_genomic.fna	9	.	.	.	.	.	.	.	.	.	.	100	.	.	.	.	.	.	100	.	.	.	91.04	.	98.57	.	.	.	.	.	.	.	100	.	.	.	.	.	.	.	100	.	.	.	.	100	.	.	.
GCF_018279145.1_ASM1827914v1_genomic.fna	7	.	.	.	.	.	.	.	.	.	.	.	.	.	.	.	.	.	100	.	.	.	99.51	.	.	.	.	.	.	.	.	.	.	.	.	.	.	.	.	.	.	.	.	.	.	100	.	.	.
GCF_018516845.1_ASM1851684v1_genomic.fna	5	.	.	.	.	.	.	.	.	.	.	.	.	.	.	.	.	.	100	.	.	.	.	.	.	.	.	.	.	.	.	.	.	.	.	.	.	.	.	.	.	.	.	.	.	.	.	.	.
GCF_018516925.1_ASM1851692v1_genomic.fna	10	.	.	.	.	.	.	.	.	.	.	100	.	.	.	.	.	.	100	.	.	.	.	.	.	.	.	.	.	.	.	.	.	.	.	.	100	.	.	.	100	.	.	.	.	100	.	.	.
GCF_018517045.1_ASM1851704v1_genomic.fna	4	.	.	.	.	.	.	.	.	.	.	.	.	.	.	.	.	.	100	.	.	.	.	.	.	.	.	.	.	.	.	.	.	.	.	.	.	.	.	.	.	.	.	.	.	.	.	.	.
GCF_018517065.1_ASM1851706v1_genomic.fna	15	.	.	.	.	.	.	.	.	.	.	.	.	.	.	.	.	.	100	.	.	.	.	.	88.01	100	.	.	.	.	.	.	100	.	.	.	.	.	.	.	100	.	.	100	.	100	.	.	.
GCF_018517085.1_ASM1851708v1_genomic.fna	17	.	.	.	.	.	.	.	.	.	.	.	.	.	.	.	.	.	100	.	.	.	100	.	100	87.38	.	.	.	.	.	.	100	.	.	.	100	.	.	.	100	.	.	100	.	100.00;100.00	.	.	.
GCF_018517105.1_ASM1851710v1_genomic.fna	12	.	.	.	.	.	.	.	.	.	.	.	100	.	.	.	.	.	100	.	.	.	.	.	.	100.00;100.00	.	.	.	.	.	.	.	.	.	.	.	.	.	.	100	.	.	.	.	100	.	.	.
GCF_018517125.1_ASM1851712v1_genomic.fna	4	.	.	.	.	.	.	.	.	.	.	.	.	.	.	.	.	.	.	.	.	.	.	.	.	.	.	.	.	.	.	.	.	.	.	.	.	.	.	100	.	.	.	.	.	.	.	.	.
GCF_018517185.1_ASM1851718v1_genomic.fna	4	.	.	.	.	.	.	.	.	.	.	.	.	.	.	.	.	.	100	.	.	.	.	.	.	.	.	.	.	.	.	.	.	.	.	.	.	.	.	.	100	.	.	.	.	.	.	.	.
GCF_018986755.2_ASM1898675v2_genomic.fna	8	.	.	.	.	.	.	.	.	.	.	100	.	.	.	.	.	.	.	.	.	.	100	.	100	.	.	.	.	.	.	.	100	.	100	.	.	.	.	.	.	.	.	.	.	100	.	.	.
GCF_019048325.1_ASM1904832v1_genomic.fna	1	.	.	.	.	.	.	.	.	.	.	.	.	.	.	.	.	.	.	.	100	.	.	.	.	.	.	.	.	.	.	.	.	.	.	.	.	.	.	.	.	.	.	.	.	.	.	.	.
GCF_019175425.1_ASM1917542v1_genomic.fna	17	.	.	.	.	.	.	.	.	.	.	.	.	.	.	.	.	.	100	.	.	.	98.96	.	86.47	100	.	.	.	.	.	.	100	.	.	.	.	.	.	.	100	.	.	100	.	100	.	.	.
GCF_019175445.1_ASM1917544v1_genomic.fna	6	.	.	.	.	.	.	.	.	.	.	.	.	.	.	.	.	.	100	.	.	.	.	.	.	.	.	.	.	.	.	.	.	.	.	.	.	.	.	.	.	.	.	100	.	100.00;100.00	.	.	.
GCF_019175465.1_ASM1917546v1_genomic.fna	10	.	.	.	.	.	.	.	.	.	.	.	.	.	.	.	.	.	100	.	.	.	.	.	.	100	.	.	.	.	.	.	100	.	.	.	.	.	.	.	.	.	.	.	.	100	.	.	.
GCF_019175485.1_ASM1917548v1_genomic.fna	9	.	.	.	.	.	.	.	.	.	.	.	.	.	.	.	.	.	.	.	.	.	.	.	.	100	.	.	.	.	.	.	100	.	.	.	.	.	.	.	100	.	.	.	.	100	.	.	.
GCF_019175505.1_ASM1917550v1_genomic.fna	11	.	.	.	.	.	.	.	.	.	.	.	.	.	.	.	.	.	.	100	.	.	.	.	.	100	.	.	.	.	.	.	.	.	.	.	.	.	.	.	100	.	.	.	.	100	.	.	.
GCF_019175525.1_ASM1917552v1_genomic.fna	8	.	.	.	.	.	.	.	.	.	.	.	.	.	.	.	.	.	100	.	.	.	.	.	.	.	.	100	.	.	.	.	.	.	.	.	.	.	.	.	.	.	.	.	92.28	100	.	.	.
GCF_019195415.1_ASM1919541v1_genomic.fna	10	.	.	.	.	.	.	.	.	.	.	.	.	.	.	.	.	.	.	.	.	.	100	.	88.01	.	.	.	.	.	.	.	100	.	.	.	.	.	.	.	100	.	.	100	.	100.00;100.00;100.00	.	.	.
GCF_019203145.1_ASM1920314v1_genomic.fna	2	.	.	.	.	.	.	.	.	.	.	.	.	.	.	.	.	.	100	.	.	.	.	.	.	.	.	.	.	.	.	.	.	.	.	.	.	.	.	.	.	.	.	.	.	.	.	.	.
GCF_019222705.1_ASM1922270v1_genomic.fna	9	.	.	.	.	.	.	.	.	.	.	.	.	.	.	.	.	.	.	.	.	.	.	.	.	.	.	.	.	.	.	.	99.87;100.00	.	.	.	100	.	.	.	97.59;97.39	.	.	.	.	100.00;100.00;100.00	.	.	.
GCF_019343125.1_ASM1934312v1_genomic.fna	2	.	.	.	.	.	.	.	.	.	.	.	.	.	.	.	.	.	100	.	.	.	.	.	.	.	.	.	.	.	.	.	.	.	.	.	.	.	.	.	.	.	.	.	.	.	.	.	.
GCF_019356355.1_ASM1935635v1_genomic.fna	10	.	.	.	.	.	.	.	.	.	.	.	.	.	.	.	.	.	100	.	.	.	.	.	100	.	.	.	.	.	.	.	100	.	.	.	.	.	.	.	100	.	.	.	.	.	.	.	.
GCF_019456555.1_ASM1945655v1_genomic.fna	4	.	.	.	.	.	.	.	.	.	.	100	.	.	.	.	.	.	100	.	.	.	.	.	.	.	.	.	.	.	.	.	.	.	.	.	.	.	.	.	.	.	.	.	.	.	.	.	.
GCF_019456575.1_ASM1945657v1_genomic.fna	4	.	.	.	.	.	.	.	.	.	.	100	.	.	.	.	.	.	100	.	.	.	.	.	.	.	.	.	.	.	.	.	.	.	.	.	.	.	.	.	.	.	.	.	.	.	.	.	.
GCF_019456595.1_ASM1945659v1_genomic.fna	4	.	.	.	.	.	.	.	.	.	.	100	.	.	.	.	.	.	100	.	.	.	.	.	.	.	.	.	.	.	.	.	.	.	.	.	.	.	.	.	.	.	.	.	.	.	.	.	.
GCF_019774535.1_ASM1977453v1_genomic.fna	10	.	.	.	.	.	.	.	.	.	.	.	.	.	.	.	.	.	.	.	.	.	100	.	88.01	.	.	.	.	.	.	.	.	.	.	.	.	.	.	.	100	.	.	100	.	100.00;100.00;100.00	.	.	.
GCF_019797905.1_ASM1979790v1_genomic.fna	1	.	.	.	.	.	.	.	.	.	.	.	.	.	.	.	.	.	.	.	.	.	.	.	.	.	.	.	.	.	.	.	.	.	.	.	.	.	.	.	.	.	.	.	.	.	.	.	.
GCF_019856595.1_ASM1985659v1_genomic.fna	9	.	.	.	.	.	.	.	.	.	.	.	.	.	.	.	.	.	.	.	.	.	.	.	88.01	.	.	.	.	.	.	.	.	.	.	.	.	.	.	.	100	.	.	100	.	100.00;100.00;100.00	.	.	.
GCF_019880345.1_ASM1988034v1_genomic.fna	12	.	.	.	.	.	.	.	.	.	.	.	.	.	.	.	.	.	100	.	.	.	.	.	100	100	.	.	.	.	.	.	100	.	.	.	.	.	.	.	.	.	.	.	.	100	.	.	.
GCF_019967715.1_ASM1996771v1_genomic.fna	2	.	.	.	.	.	.	.	.	.	.	.	.	.	.	.	.	.	100	.	.	.	.	.	.	.	.	.	.	.	.	.	.	.	.	.	.	.	.	.	.	.	.	.	.	.	.	.	.
GCF_019977495.1_ASM1997749v1_genomic.fna	7	.	.	.	.	.	.	.	.	.	.	.	.	.	100	.	.	.	100	.	.	.	.	.	.	.	.	.	.	.	.	.	.	.	.	.	.	.	.	.	100	.	.	.	.	.	.	.	.
GCF_019977575.1_ASM1997757v1_genomic.fna	9	.	.	.	.	.	.	.	.	.	.	.	.	.	100.00;100.00	.	.	.	100	.	.	.	.	.	.	100	.	.	.	.	.	.	.	.	.	.	.	.	.	.	100	.	.	.	.	100	.	.	.
GCF_020091325.1_ASM2009132v1_genomic.fna	5	.	.	.	.	.	.	.	.	.	.	100	.	.	.	.	.	.	100	.	.	.	.	.	.	.	.	.	.	.	.	.	100	.	.	.	.	.	.	.	.	.	.	.	.	100	.	.	.
GCF_020149485.1_ASM2014948v1_genomic.fna	0	.	.	.	.	.	.	.	.	.	.	.	.	.	.	.	.	.	.	.	.	.	.	.	.	.	.	.	.	.	.	.	.	.	.	.	.	.	.	.	.	.	.	.	.	.	.	.	.
GCF_020162155.1_ASM2016215v1_genomic.fna	9	.	.	.	.	.	.	.	.	.	.	100	.	.	.	.	.	.	100	.	.	.	100	.	100	.	.	.	.	.	.	.	.	.	100	.	.	.	.	.	100	.	.	.	.	100	.	.	.
GCF_020162175.1_ASM2016217v1_genomic.fna	9	.	.	.	.	.	.	.	.	.	.	100	.	.	.	.	.	.	100	.	.	.	100	.	100	.	.	.	.	.	.	.	.	.	100	.	.	.	.	.	100	.	.	.	.	100	.	.	.
GCF_020221735.2_ASM2022173v2_genomic.fna	10	.	.	.	.	.	.	.	.	.	.	100	100	.	.	.	.	.	100	.	.	.	100	.	.	100	.	.	.	.	.	.	.	.	.	.	.	.	.	.	.	.	.	.	.	.	.	.	.
GCF_020268645.1_ASM2026864v1_genomic.fna	7	.	.	.	.	.	.	.	.	.	.	.	.	.	.	.	.	.	100	.	.	.	.	.	.	.	.	.	.	.	.	.	.	.	.	.	100.00;100.00	.	.	.	.	.	.	.	.	.	.	.	.
GCF_020616775.1_ASM2061677v1_genomic.fna	17	.	.	.	.	.	.	.	.	.	.	.	.	.	.	.	.	.	.	.	.	.	100	.	100	87.38	.	100	.	.	.	.	100	.	.	.	100	.	.	.	97.59	.	.	100	.	100.00;100.00;100.00	.	.	.
GCF_020616875.1_ASM2061687v1_genomic.fna	10	.	.	.	.	.	.	.	.	.	.	.	.	.	.	.	.	.	.	.	.	.	100	.	88.01	100	.	.	.	.	.	.	100	.	.	.	.	.	.	.	.	.	.	.	.	100.00;98.43	.	.	.
GCF_020616935.1_ASM2061693v1_genomic.fna	10	.	.	.	.	.	.	.	.	.	.	.	.	.	.	.	.	.	.	.	.	.	.	.	.	.	.	100	.	.	.	.	.	.	.	.	100	.	.	.	.	.	.	100	.	100	.	.	.
GCF_020736585.1_ASM2073658v1_genomic.fna	5	.	.	.	.	.	.	.	.	.	.	100	.	.	.	.	.	.	100	.	.	.	100	.	.	.	.	.	.	.	.	.	100	.	.	.	.	.	.	.	.	.	.	.	.	100	.	.	.
GCF_020736625.1_ASM2073662v1_genomic.fna	5	.	.	.	.	.	.	.	.	.	.	97.16	.	.	.	.	.	.	100	.	.	.	100	.	.	.	.	.	.	.	.	.	100	.	.	.	.	.	.	.	.	.	.	.	.	100	.	.	.
GCF_020844125.1_ASM2084412v1_genomic.fna	6	.	.	.	.	.	.	.	.	.	.	.	.	.	.	.	.	.	.	.	.	.	.	.	.	.	.	100	.	.	.	.	.	.	.	.	.	.	.	.	.	.	.	100.00;100.00	.	.	.	.	.
GCF_020881975.1_ASM2088197v1_genomic.fna	2	.	.	.	.	.	.	.	.	.	.	.	.	.	.	.	.	.	.	.	.	.	.	.	.	.	.	.	.	.	.	.	.	.	.	.	.	.	.	.	.	.	.	.	.	.	.	.	.
GCF_020882055.1_ASM2088205v1_genomic.fna	8	.	.	.	.	.	.	.	.	.	.	.	.	.	.	.	.	.	.	.	.	.	100	.	88.01	100	.	.	.	.	.	.	100	.	.	.	.	.	.	.	.	.	.	.	.	100.00;100.00	.	.	.
GCF_020882075.1_ASM2088207v1_genomic.fna	12	.	.	.	.	.	.	.	.	.	.	.	.	.	.	.	.	.	.	.	.	.	100	.	88.01	100	.	.	.	.	.	.	100	.	.	.	100	.	.	.	.	.	.	.	.	100.00;100.00	.	.	.
GCF_020882095.1_ASM2088209v1_genomic.fna	8	.	.	.	.	.	.	.	.	.	.	.	.	.	.	.	.	.	.	.	.	.	100	.	88.01	100	.	.	.	.	.	.	100	.	.	.	.	.	.	.	.	.	.	.	.	100.00;100.00	.	.	.
GCF_020882115.1_ASM2088211v1_genomic.fna	12	.	.	.	.	.	.	.	.	.	.	.	.	.	.	.	.	.	.	.	.	.	100	.	.	87.38	.	.	.	.	.	.	.	.	.	.	100.00;100.00	.	.	.	100	.	.	100	.	100.00;100.00	.	.	.
GCF_020906605.1_ASM2090660v1_genomic.fna	12	.	.	.	.	.	.	.	.	.	.	.	.	.	.	.	.	.	.	.	.	.	100	.	88.01	100	.	.	.	.	.	.	100	.	.	.	100	.	.	.	100	.	.	.	.	100.00;100.00	.	.	.
GCF_021172105.3_ASM2117210v3_genomic.fna	11	.	.	.	.	.	.	.	.	.	.	100	.	.	.	.	.	.	100	.	.	.	.	.	.	.	.	100	.	.	.	.	100	.	.	.	.	.	.	.	100	.	100	.	.	100	.	.	.
GCF_021228615.1_ASM2122861v1_genomic.fna	9	.	.	.	.	.	.	.	.	.	.	100	.	.	.	.	.	.	100	.	.	.	.	.	100	.	.	.	.	.	.	.	100	.	.	.	.	.	.	.	100	.	.	.	.	100	.	.	.
GCF_021398505.1_ASM2139850v1_genomic.fna	2	.	.	.	.	.	.	.	.	.	.	.	.	.	.	.	.	.	100	.	.	.	.	.	.	.	.	.	.	.	.	.	.	.	.	.	.	.	.	.	.	.	.	.	.	.	.	.	.
GCF_021484825.1_ASM2148482v1_genomic.fna	2	.	.	.	.	.	.	.	.	.	.	.	.	.	.	.	.	.	.	.	.	.	.	.	.	.	.	.	.	.	.	.	.	.	.	.	.	.	.	.	.	.	.	.	.	.	.	.	.
GCF_021496385.1_ASM2149638v1_genomic.fna	12	.	100	.	.	.	.	.	.	.	.	.	.	.	.	.	.	.	.	.	.	.	.	100	100	.	.	100	.	.	.	.	.	.	.	.	.	.	.	.	100	.	.	100	.	100.00;100.00	.	.	.
GCF_021560195.1_ASM2156019v1_genomic.fna	13	.	.	.	.	.	.	.	.	.	.	.	.	.	.	.	.	.	100	.	.	.	100	.	100	.	.	.	.	.	.	.	.	.	.	.	.	.	.	.	100	.	.	100	.	100.00;99.48	.	.	.
GCF_021610105.1_ASM2161010v1_genomic.fna	6	.	.	.	.	.	.	.	.	.	.	.	.	.	.	.	.	.	.	.	.	.	100	.	100	.	.	.	.	.	.	.	100	.	.	.	.	.	.	.	.	.	.	.	.	100.00;100.00	.	.	.
GCF_021655635.1_ASM2165563v1_genomic.fna	1	.	.	.	.	.	.	.	.	.	.	.	.	.	.	.	.	.	.	.	.	.	.	.	.	.	.	.	.	.	.	.	.	.	.	.	.	.	.	.	.	.	.	.	.	.	.	.	.
GCF_021713095.1_ASM2171309v1_genomic.fna	7	.	.	.	.	.	.	.	.	.	.	.	100	.	.	.	.	.	100	.	.	.	.	.	93.73;100.00	.	.	.	.	.	.	.	100.00;100.00	.	.	.	.	.	.	.	.	.	.	.	.	.	.	.	.
GCF_021899455.1_ASM2189945v1_genomic.fna	5	.	.	.	.	.	.	.	.	.	.	100	.	.	.	.	.	.	100	.	.	.	.	.	.	.	.	.	.	.	.	.	.	.	.	.	.	.	.	.	100.00;100.00	.	.	.	.	100	.	.	.
GCF_022212845.1_ASM2221284v1_genomic.fna	6	.	.	.	.	.	.	.	.	.	.	.	.	.	.	.	.	.	.	.	.	.	100	.	88.01	.	.	.	.	.	.	.	100	.	.	.	.	.	.	.	.	.	.	.	.	100.00;100.00	.	.	.
GCF_022212865.1_ASM2221286v1_genomic.fna	5	.	.	.	.	.	.	.	.	.	.	.	.	.	.	.	.	.	.	.	.	.	100	.	88.01	.	.	.	.	.	.	.	100	.	.	.	.	.	.	.	.	.	.	.	.	100.00;100.00	.	.	.
GCF_022212885.1_ASM2221288v1_genomic.fna	4	.	.	.	.	.	.	.	.	.	.	.	.	.	.	.	.	.	.	.	.	.	100	.	.	.	.	.	.	.	.	.	.	.	.	.	.	.	.	.	.	.	.	.	.	100	.	.	.
GCF_022212905.1_ASM2221290v1_genomic.fna	5	.	.	.	.	.	.	.	.	.	.	.	.	.	.	.	.	.	.	.	.	.	.	.	100	.	.	.	.	.	.	.	100	.	.	.	.	.	.	.	.	.	.	.	.	100	.	.	.
GCF_022212925.1_ASM2221292v1_genomic.fna	3	.	.	.	.	.	.	.	.	.	.	.	.	.	.	.	.	.	.	.	.	.	.	.	.	.	.	.	.	.	.	.	.	.	.	.	.	.	.	.	.	.	.	.	.	100	.	.	.
GCF_022212945.1_ASM2221294v1_genomic.fna	6	.	.	.	.	.	.	.	.	.	.	.	.	.	.	.	.	.	.	.	.	.	100	.	88.01	.	.	.	.	.	.	.	100	.	.	.	.	.	.	.	.	.	.	.	.	100.00;100.00	.	.	.
GCF_022212965.1_ASM2221296v1_genomic.fna	6	.	.	.	.	.	.	.	.	.	.	.	.	.	.	.	.	.	.	.	.	.	100	.	100	.	.	.	.	.	.	.	100	.	.	.	.	.	.	.	.	.	.	.	.	100	.	.	.
GCF_022212985.1_ASM2221298v1_genomic.fna	6	.	.	.	.	.	.	.	.	.	.	100	.	.	.	.	.	.	.	.	.	.	100	.	.	.	.	.	.	.	.	.	.	.	.	.	.	.	.	.	.	.	.	.	.	100	.	.	.
GCF_022213005.1_ASM2221300v1_genomic.fna	5	.	.	.	.	.	.	.	.	.	.	.	.	.	.	.	.	.	.	.	.	.	.	.	100	.	.	.	.	.	.	.	100	.	.	.	.	.	.	.	.	.	.	.	.	100	.	.	.
GCF_022213025.1_ASM2221302v1_genomic.fna	5	.	.	.	.	.	.	.	.	.	.	.	.	.	.	.	.	.	.	.	.	.	.	.	.	.	.	.	.	.	.	.	100	.	.	.	.	.	.	.	.	.	.	.	.	100	.	.	.
GCF_022557275.1_ASM2255727v1_genomic.fna	1	.	.	.	.	.	.	.	.	.	.	.	.	.	.	.	.	.	.	.	.	.	.	.	.	.	.	.	.	.	.	.	.	.	.	.	.	.	.	.	.	.	.	.	.	.	.	.	.
GCF_022647825.1_ASM2264782v1_genomic.fna	6	.	.	.	.	.	.	.	.	.	.	100	.	.	.	.	.	.	100	.	.	.	91.04	.	.	.	.	.	.	.	.	.	.	.	.	.	.	.	.	.	.	.	.	.	.	.	.	.	.
GCF_022647945.1_ASM2264794v1_genomic.fna	9	.	.	.	.	.	.	.	.	.	.	100	.	.	.	.	.	.	100	.	.	.	91.04	.	100	.	.	.	.	.	.	.	100	.	.	.	.	.	.	.	.	.	.	.	.	100	.	.	.
GCF_022648125.1_ASM2264812v1_genomic.fna	9	.	.	.	.	.	.	.	.	.	.	100	.	.	.	.	.	.	100	.	.	.	91.04	.	100	.	.	.	.	.	.	.	100	.	.	.	.	.	.	.	.	.	.	.	.	100	.	.	.
GCF_022648285.1_ASM2264828v1_genomic.fna	7	.	.	.	.	.	.	.	.	.	.	100	.	.	.	.	.	.	.	.	.	.	.	100	100	.	.	.	.	.	.	.	100	.	.	.	.	.	.	.	.	.	.	.	.	100	.	.	.
GCF_022648425.1_ASM2264842v1_genomic.fna	7	.	.	.	.	.	.	.	.	.	.	100	.	.	.	.	.	.	.	.	.	.	.	100	100	.	.	.	.	.	.	.	100	.	.	.	.	.	.	.	.	.	.	.	.	100	.	.	.
GCF_022648595.1_ASM2264859v1_genomic.fna	7	.	.	.	.	.	.	.	.	.	.	100	.	.	.	.	.	.	.	.	.	.	.	100	100	.	.	.	.	.	.	.	100	.	.	.	.	.	.	.	.	.	.	.	.	100	.	.	.
GCF_022691445.1_ASM2269144v1_genomic.fna	10	.	.	.	.	.	.	.	.	.	.	100	.	.	.	.	.	.	100	.	.	.	.	.	100	.	.	.	.	.	.	.	100	.	.	.	.	.	.	.	100	.	.	.	.	100	.	.	.
GCF_022691465.1_ASM2269146v1_genomic.fna	5	.	.	.	.	.	.	.	.	.	.	.	.	.	.	.	.	.	.	.	.	.	.	.	100	.	.	.	.	.	.	.	100	.	.	.	.	.	.	.	.	.	.	.	.	100	.	.	.
GCF_022691485.1_ASM2269148v1_genomic.fna	7	.	.	.	.	.	.	.	.	.	.	100	.	.	.	.	.	.	.	.	.	.	99.93	.	100	.	.	.	.	.	.	.	100	.	.	.	.	.	.	.	.	.	.	.	.	100	.	.	.
GCF_022699225.1_ASM2269922v1_genomic.fna	8	.	.	.	.	.	.	.	.	.	.	.	.	.	.	.	.	.	100	.	.	.	100	.	.	100	.	.	.	.	.	.	.	100	.	.	.	.	.	.	.	.	.	.	.	.	.	.	.
GCF_022699545.1_ASM2269954v1_genomic.fna	6	.	.	.	.	.	.	.	.	.	.	100	.	.	.	.	.	.	100	.	.	.	100	.	.	.	.	.	.	.	.	.	100	.	.	.	.	.	.	.	.	.	.	.	.	100	.	.	.
GCF_022699565.1_ASM2269956v1_genomic.fna	6	.	.	.	.	.	.	.	.	.	.	100	.	.	.	.	.	.	100	.	.	.	100	.	.	.	.	.	.	.	.	.	100	.	.	.	.	.	.	.	.	.	.	.	.	100	.	.	.
GCF_022699585.1_ASM2269958v1_genomic.fna	3	.	.	.	.	.	.	.	.	.	.	100	.	.	.	.	.	.	.	.	.	.	100	.	.	.	.	.	.	.	.	.	.	.	.	.	.	.	.	.	.	.	.	.	.	.	.	.	.
GCF_022749455.1_ASM2274945v1_genomic.fna	7	.	.	.	.	.	.	.	.	.	.	100	.	.	.	.	.	.	100	.	.	.	.	.	.	.	.	.	.	.	.	100	100	.	.	.	.	.	.	.	.	.	.	.	.	100	.	.	.
GCF_022810805.1_ASM2281080v1_genomic.fna	2	.	.	.	.	.	.	.	.	.	.	.	.	.	.	.	.	.	.	.	.	.	.	.	.	.	.	.	.	.	.	.	.	.	.	.	.	.	.	.	.	.	.	.	.	.	.	.	.
GCF_022846515.1_ASM2284651v1_genomic.fna	1	.	.	.	.	.	.	.	100	.	.	.	.	.	.	.	.	.	.	.	.	.	.	.	.	.	.	.	.	.	.	.	.	.	.	.	.	.	.	.	.	.	.	.	.	.	.	.	.
GCF_022869705.1_ASM2286970v1_genomic.fna	1	.	.	.	.	.	.	.	.	.	.	.	.	.	.	.	.	.	.	.	.	.	.	.	.	.	.	.	.	.	.	.	.	.	.	.	.	.	.	.	.	.	.	.	.	.	.	.	.
GCF_023182775.2_ASM2318277v2_genomic.fna	11	.	.	.	.	.	.	.	.	.	.	.	.	.	.	.	.	.	.	.	.	.	91.04	.	100	.	.	.	.	.	.	.	100	.	.	.	.	.	.	.	100	.	.	.	.	100.00;100.00	.	.	.
GCF_023182815.2_ASM2318281v2_genomic.fna	17	.	.	.	.	.	.	.	.	.	.	.	.	.	.	.	.	.	100	.	.	.	100	.	88.01	100	.	.	.	.	.	.	100	100	.	.	100	.	.	.	100	.	.	100	.	100.00;100.00	.	.	.
GCF_023182835.2_ASM2318283v2_genomic.fna	17	.	.	.	.	.	.	.	.	.	.	.	.	.	.	.	.	.	99.64	.	.	.	100.00;100.00	.	88.01	100	.	100	.	.	.	.	100	.	.	.	.	.	.	.	.	.	100	100	.	100.00;100.00	.	.	.
GCF_023204955.1_ASM2320495v1_genomic.fna	7	.	.	.	.	.	.	.	.	.	.	100	.	.	.	.	.	.	100	.	.	.	.	.	.	.	.	.	.	.	.	.	.	.	.	.	.	.	.	.	100.00;100.00	.	.	.	.	100	.	.	.
GCF_023204975.1_ASM2320497v1_genomic.fna	7	.	.	.	.	.	.	.	.	.	.	100	.	.	.	.	.	.	100	.	.	.	91.04	.	.	.	.	.	.	.	.	.	.	.	.	.	.	.	.	.	.	.	.	.	.	.	.	.	.
GCF_023299225.1_ASM2329922v1_genomic.fna	8	.	.	.	.	.	.	.	.	.	.	.	.	.	.	.	.	.	.	.	.	.	.	.	.	.	.	.	.	.	.	.	.	.	.	.	100	.	.	.	.	.	.	.	.	100	.	.	.
GCF_023299325.1_ASM2329932v1_genomic.fna	13	.	.	.	.	.	.	.	.	.	.	.	.	.	.	.	.	.	100	.	.	.	.	.	.	100	.	.	.	.	.	.	.	.	.	.	.	.	.	.	100	.	.	100.00;100.00	.	.	.	.	.
GCF_023299425.1_ASM2329942v1_genomic.fna	16	.	.	.	.	.	.	.	.	.	.	.	.	.	.	.	.	.	.	.	.	.	100	.	100	87.38	.	100	.	.	.	.	100	.	.	.	100	.	.	.	97.59	.	.	100	.	100.00;100.00;100.00	.	.	.
GCF_023299465.1_ASM2329946v1_genomic.fna	7	.	.	.	.	.	.	.	.	.	.	.	.	.	.	.	.	.	.	.	.	.	.	.	.	.	.	.	.	.	.	.	.	.	.	.	100	.	.	.	.	.	.	.	.	100	.	.	.
GCF_023299485.1_ASM2329948v1_genomic.fna	7	.	.	.	.	.	.	.	.	.	.	.	.	.	.	.	.	.	.	.	.	.	.	.	.	.	.	100	.	.	.	.	.	.	.	.	.	.	100	.	.	.	81.01	.	.	.	.	.	.
GCF_023299505.1_ASM2329950v1_genomic.fna	12	.	.	.	.	.	.	.	.	.	.	.	.	.	.	.	.	.	.	.	.	.	100	.	88.01	100	.	.	.	.	.	.	100	.	.	.	.	.	.	.	100	.	.	.	.	100.00;100.00	.	.	.
GCF_023299525.1_ASM2329952v1_genomic.fna	12	.	.	.	.	.	.	.	.	.	.	.	.	.	.	.	.	.	.	.	.	.	.	.	87.46	.	.	100	.	.	.	.	100	.	.	.	100	.	.	.	100	.	.	100	.	100	.	.	.
GCF_023299545.1_ASM2329954v1_genomic.fna	11	.	.	.	.	.	.	.	.	.	.	.	.	.	.	.	.	.	.	.	.	.	.	.	100	.	.	.	.	.	.	.	100	.	.	.	100	.	.	.	97.59	.	.	.	.	100.00;100.00;100.00	.	.	.
GCF_023299585.1_ASM2329958v1_genomic.fna	15	.	.	.	.	.	.	.	.	.	.	.	.	.	.	.	.	.	.	.	.	.	100	.	88.01	100	.	100	.	.	.	.	100	.	.	.	100	.	.	.	.	.	.	100	.	100.00;100.00;100.00	.	.	.
GCF_023299605.1_ASM2329960v1_genomic.fna	11	.	.	.	.	.	.	.	.	.	.	.	.	.	.	.	.	.	.	.	.	.	.	.	100	.	.	.	.	.	.	.	100	.	.	.	100	.	.	.	97.59	.	.	.	.	100.00;100.00;100.00	.	.	.
GCF_023299625.1_ASM2329962v1_genomic.fna	10	.	.	.	.	.	.	.	.	.	.	.	.	.	.	.	.	.	.	.	.	.	.	.	100	.	.	.	.	.	.	.	100	.	.	.	100	.	.	.	97.59	.	.	.	.	100.00;100.00;100.00	.	.	.
GCF_023299645.1_ASM2329964v1_genomic.fna	11	.	.	.	.	.	.	.	.	.	.	.	.	.	.	.	.	.	.	.	.	.	.	.	.	.	.	.	.	.	.	.	100	.	.	.	100	.	.	.	97.59	.	.	100	.	97.77;100.00	.	.	.
GCF_023299665.1_ASM2329966v1_genomic.fna	9	.	.	.	.	.	.	.	.	.	.	.	.	.	.	.	.	.	.	.	.	.	.	.	.	.	.	.	.	.	.	.	.	.	.	.	100	.	.	.	97.59	.	.	.	.	100.00;100.00	.	.	.
GCF_023299685.1_ASM2329968v1_genomic.fna	7	.	.	.	.	.	.	.	.	.	.	.	.	.	.	.	.	.	.	.	.	.	.	.	.	.	.	.	.	.	.	.	.	.	.	.	.	.	.	.	.	.	.	.	.	.	.	.	.
GCF_023299705.1_ASM2329970v1_genomic.fna	7	.	.	.	.	.	.	.	.	.	.	.	.	.	.	.	.	.	.	.	.	.	.	.	.	.	.	.	.	.	.	.	.	.	.	.	100	.	.	.	.	.	.	.	.	100	.	.	.
GCF_023299725.1_ASM2329972v1_genomic.fna	11	.	.	.	.	.	.	.	.	.	.	.	.	.	.	.	.	.	100	.	.	.	.	.	100	.	.	.	.	.	.	.	100	.	.	100	.	.	.	.	.	.	.	.	.	100	.	.	.
GCF_023299745.1_ASM2329974v1_genomic.fna	15	.	.	.	.	.	.	.	.	.	.	.	.	.	.	.	.	.	100	.	.	.	100	.	100	87.38	.	.	.	.	.	.	100	.	.	.	.	.	.	.	100	.	.	.	.	100.00;100.00;100.00	.	.	.
GCF_023299785.1_ASM2329978v1_genomic.fna	6	.	.	.	.	.	.	.	.	.	.	.	.	.	.	.	.	.	.	.	.	.	.	.	.	.	.	.	.	.	.	.	.	.	.	.	.	.	.	.	.	.	.	.	.	.	.	.	.
GCF_023299805.1_ASM2329980v1_genomic.fna	8	.	.	.	.	.	.	.	.	.	.	.	.	.	.	.	.	.	100	.	.	.	.	.	.	.	.	.	.	.	.	.	.	.	.	.	.	.	.	.	.	.	.	.	.	100	.	.	.
GCF_023300025.1_ASM2330002v1_genomic.fna	12	.	.	.	.	.	.	.	.	.	.	.	.	.	.	.	.	.	.	.	.	.	100	.	.	.	.	100	.	.	.	.	100	.	.	.	100	.	.	.	100	.	.	100	.	100.00;100.00	.	.	.
GCF_023300165.1_ASM2330016v1_genomic.fna	9	.	.	.	.	.	.	.	.	.	.	.	.	.	.	.	.	.	.	.	.	.	.	.	100	.	.	.	.	.	.	.	100	.	.	.	.	.	.	.	.	.	.	.	.	100	.	.	.
GCF_023373765.1_ASM2337376v1_genomic.fna	6	.	.	.	.	.	.	.	.	.	.	.	.	.	.	.	.	.	.	100	.	.	.	.	100	.	.	.	.	.	.	.	100	.	.	.	.	.	.	.	100	.	.	.	.	100.00;100.00	.	.	.
GCF_023375155.1_ASM2337515v1_genomic.fna	6	.	.	.	.	.	.	.	.	.	.	.	.	.	.	.	.	.	.	100	.	.	.	.	.	100	.	.	.	.	.	.	.	.	.	.	.	.	.	.	.	.	.	.	.	100	.	.	.
GCF_023375175.1_ASM2337517v1_genomic.fna	5	.	.	.	.	.	.	.	.	.	.	.	.	.	.	.	.	.	.	100	.	.	.	.	.	.	.	.	.	.	.	.	.	.	.	.	.	.	.	.	.	.	.	.	.	.	.	.	.
GCF_023375205.1_ASM2337520v1_genomic.fna	13	.	.	.	.	.	.	.	.	.	.	.	.	.	.	.	.	.	100	.	.	.	100	.	100	87.38	.	.	.	.	.	.	100	.	.	.	.	.	.	.	.	.	.	.	.	100	.	.	.
GCF_023375225.1_ASM2337522v1_genomic.fna	6	.	.	.	.	.	.	.	.	.	.	.	.	.	.	.	.	.	100	.	.	.	.	.	.	.	.	.	.	.	.	.	.	.	.	.	.	.	.	.	.	.	.	.	.	.	.	.	.
GCF_023375245.1_ASM2337524v1_genomic.fna	7	.	.	.	.	.	.	.	.	.	.	.	.	.	.	.	.	.	.	.	.	.	.	.	.	.	.	.	.	.	.	.	.	.	.	.	100	.	.	.	.	.	.	.	.	100	.	.	.
GCF_023375265.1_ASM2337526v1_genomic.fna	9	.	.	.	.	.	.	.	.	.	.	.	.	.	.	.	.	.	.	.	.	.	.	.	100	.	.	.	.	.	.	.	100	.	100	.	.	.	.	.	.	.	.	.	.	100	.	.	.
GCF_023375285.1_ASM2337528v1_genomic.fna	5	.	.	.	.	.	.	.	.	.	.	.	.	.	.	.	.	.	.	.	100	.	.	.	.	.	.	.	.	.	.	.	.	.	.	.	.	.	.	.	.	.	.	.	.	.	.	.	.
GCF_023375305.1_ASM2337530v1_genomic.fna	9	.	.	.	.	.	.	.	.	.	.	.	.	.	.	.	.	.	.	100	.	.	.	.	.	100	.	.	.	.	.	.	.	.	.	.	.	.	.	.	.	.	.	.	.	100	.	.	.
GCF_023375325.1_ASM2337532v1_genomic.fna	12	100	.	.	.	.	.	.	.	.	.	.	.	.	.	.	.	.	.	.	.	.	100	.	.	100.00;87.38	.	.	.	.	.	.	.	.	.	.	100	.	.	.	.	.	.	.	.	100	.	.	.
GCF_023375345.1_ASM2337534v1_genomic.fna	6	.	.	.	.	.	.	.	.	.	.	.	.	.	.	.	.	.	100	.	.	.	.	.	.	.	.	.	.	.	.	.	.	.	.	.	.	.	.	.	.	.	.	.	.	.	.	.	.
GCF_023375365.1_ASM2337536v1_genomic.fna	5	.	.	.	.	.	.	.	.	.	.	.	.	.	.	.	.	.	100	.	.	.	.	.	.	.	.	.	.	.	.	.	.	.	.	.	.	.	.	.	.	.	.	.	.	.	.	.	.
GCF_023375385.1_ASM2337538v1_genomic.fna	13	.	.	.	.	.	.	.	.	.	.	.	.	.	.	.	.	.	100	.	.	.	.	.	100	100	.	.	.	.	.	.	100	.	.	.	.	.	.	.	.	.	.	.	.	100	.	.	.
GCF_023375405.1_ASM2337540v1_genomic.fna	8	.	.	.	.	.	.	.	.	.	.	.	.	.	.	.	.	.	100	.	.	.	.	.	.	100	.	.	.	.	.	.	.	.	.	.	.	.	.	.	.	.	.	.	.	.	.	.	.
GCF_023375425.1_ASM2337542v1_genomic.fna	14	.	.	.	.	.	.	.	.	.	.	.	.	.	.	.	.	.	100	.	.	.	100	.	100	87.38	.	.	.	.	.	.	100	.	.	.	.	.	.	.	.	.	.	.	.	100	.	.	.
GCF_023375445.1_ASM2337544v1_genomic.fna	7	.	.	.	.	.	.	.	.	.	.	.	.	.	.	.	.	.	100	.	.	.	.	.	.	.	.	.	.	.	.	.	.	.	.	.	.	.	.	.	.	.	.	.	.	.	.	.	.
GCF_023375465.1_ASM2337546v1_genomic.fna	15	.	.	.	.	.	.	.	.	.	.	.	.	.	.	.	.	.	.	.	.	.	100	.	88.01	100	.	.	.	.	.	.	100	.	.	.	100	.	.	.	97.59	.	.	100	.	100.00;100.00;100.00	.	.	.
GCF_023375485.1_ASM2337548v1_genomic.fna	9	.	.	.	.	.	.	.	.	.	.	.	.	.	.	.	.	.	.	.	.	.	.	.	100	.	.	.	.	.	.	.	100	.	100	.	.	.	.	.	.	.	.	.	.	100	.	.	.
GCF_023375505.1_ASM2337550v1_genomic.fna	6	.	.	.	.	.	.	.	.	.	.	.	.	.	.	.	.	.	.	.	.	.	.	.	.	.	.	.	.	.	.	.	.	.	.	.	.	.	.	.	.	.	.	.	.	.	.	.	.
GCF_023375525.1_ASM2337552v1_genomic.fna	12	.	.	.	.	.	.	.	.	.	.	.	.	.	.	.	.	.	.	.	.	.	100	.	88.01	100	.	.	.	.	.	.	100	.	.	.	100	.	.	.	.	.	.	.	.	100.00;100.00;100.00	.	.	.
GCF_023375545.1_ASM2337554v1_genomic.fna	11	.	.	.	.	.	.	.	.	.	.	.	.	.	.	.	.	.	.	.	.	.	.	.	.	.	.	100	.	.	.	.	.	.	.	.	100	.	.	.	97.59	.	81.01	.	.	100	.	.	.
GCF_023523715.1_ASM2352371v1_genomic.fna	1	.	.	.	.	.	100	.	.	.	.	.	.	.	.	.	.	.	.	.	.	.	.	.	.	.	.	.	.	.	.	.	.	.	.	.	.	.	.	.	.	.	.	.	.	.	.	.	.
GCF_023523795.1_ASM2352379v1_genomic.fna	6	.	.	.	.	.	.	.	.	.	.	.	.	.	.	.	.	.	.	.	.	.	.	.	100	.	.	.	.	.	.	.	100	.	.	.	.	.	.	.	.	.	.	.	.	100	.	.	.
GCF_023539285.1_ASM2353928v1_genomic.fna	1	.	.	.	.	.	.	.	.	.	.	.	.	.	.	.	.	.	.	.	.	.	.	.	.	.	.	.	.	.	.	.	.	.	.	.	.	.	.	.	.	.	.	.	.	.	.	.	.
GCF_023612035.1_ASM2361203v1_genomic.fna	7	.	.	.	.	.	.	.	.	.	.	.	.	.	.	.	.	.	.	.	.	.	100	.	88.01	.	.	.	.	.	.	.	100	.	.	.	100	.	.	.	.	.	.	.	.	100.00;100.00	.	.	.
GCF_023612275.1_ASM2361227v1_genomic.fna	2	.	.	.	.	.	.	.	.	.	.	.	.	.	.	.	.	.	100	.	.	.	.	.	.	.	.	.	.	.	.	.	.	.	.	.	.	.	.	.	.	.	.	.	.	.	.	.	.
GCF_023650735.1_ASM2365073v1_genomic.fna	13	.	.	.	.	.	.	.	.	.	.	.	.	.	.	.	.	.	.	.	.	.	.	.	.	.	.	100	.	.	.	.	100	.	.	.	.	.	100	.	100	.	.	100	.	100	.	.	.
GCF_023658035.1_ASM2365803v1_genomic.fna	8	.	.	.	.	.	.	.	.	.	.	100	.	.	.	.	.	81.18	100	.	.	.	100	.	.	.	.	.	.	.	.	.	100	.	.	.	.	.	.	.	.	.	.	.	.	100	.	.	.
GCF_023702145.1_ASM2370214v1_genomic.fna	12	.	.	.	.	.	.	.	.	.	.	.	.	.	.	.	.	.	.	.	.	.	.	.	.	.	.	100	.	.	.	.	100	.	.	.	.	.	.	.	100	.	.	100	.	100	.	.	.
GCF_023746575.1_ASM2374657v1_genomic.fna	11	.	.	.	.	.	.	.	.	.	.	.	.	.	.	.	.	.	.	.	.	.	.	.	100	.	.	.	.	.	.	.	100	.	.	.	100	.	.	.	97.59	.	.	100	.	97.77;100.00	.	.	.
GCF_024267595.1_ASM2426759v1_genomic.fna	5	.	.	.	.	.	.	.	.	.	.	.	.	.	.	.	.	.	.	.	.	.	.	.	.	.	.	100	.	.	.	.	.	.	.	.	.	.	.	.	.	.	.	100	.	.	.	.	.
GCF_024579755.1_ASM2457975v1_genomic.fna	16	.	.	.	.	.	.	.	.	.	.	.	.	.	.	.	.	.	.	.	.	.	100	.	88.01	100	.	100	.	.	.	.	100	.	.	.	100	.	.	.	.	.	.	100	.	100.00;100.00;100.00	.	.	.
GCF_024579795.1_ASM2457979v1_genomic.fna	9	.	.	.	.	.	.	.	.	.	.	.	.	.	.	.	.	.	.	.	.	.	100	.	.	87.38	.	100	.	.	.	.	.	.	.	.	.	.	.	.	.	.	.	100	.	.	.	.	.
GCF_024665675.1_ASM2466567v1_genomic.fna	2	.	.	.	.	.	.	.	.	.	.	.	.	.	.	.	.	.	100	.	.	.	.	.	.	.	.	.	.	.	.	.	.	.	.	.	.	.	.	.	.	.	.	.	.	.	.	.	.
GCF_024927865.1_ASM2492786v1_genomic.fna	11	.	.	.	.	.	.	.	.	.	.	.	.	.	.	.	.	.	.	.	.	.	.	.	.	.	.	100	.	.	.	.	100	.	.	.	100	.	.	.	100.00;100.00	.	.	100	.	100	.	.	.
GCF_025263125.1_ASM2526312v1_genomic.fna	1	100	.	.	.	.	.	.	.	.	.	.	.	.	.	.	.	.	.	.	.	.	.	.	.	.	.	.	.	.	.	.	.	.	.	.	.	.	.	.	.	.	.	.	.	.	.	.	.
GCF_025309655.1_ASM2530965v1_genomic.fna	2	.	.	.	.	.	.	.	.	.	.	.	.	.	.	.	.	.	.	.	.	.	.	.	.	.	.	.	.	.	.	.	.	.	.	.	.	.	.	.	.	.	.	.	.	100	.	.	.
GCF_025402795.1_ASM2540279v1_genomic.fna	4	.	.	.	.	.	.	.	.	.	.	.	.	.	.	.	.	.	.	.	.	.	.	.	.	100	.	100.00;100.00	.	.	.	.	.	.	.	.	.	.	.	.	.	.	100.00;100.00	.	.	.	.	.	.
GCF_025402855.1_ASM2540285v1_genomic.fna	0	.	.	.	.	.	.	.	.	.	.	.	.	.	.	.	.	.	.	.	.	.	.	.	.	.	.	.	.	.	.	.	.	.	.	.	.	.	.	.	.	.	.	.	.	.	.	.	.
GCF_025800545.1_ASM2580054v1_genomic.fna	14	.	.	.	.	.	.	.	.	.	.	.	.	.	.	.	.	.	100	.	.	.	.	.	100	.	.	.	.	.	.	.	100	.	.	.	.	.	.	.	.	.	.	100	.	100.00;100.00	.	.	.
GCF_025800625.1_ASM2580062v1_genomic.fna	12	.	.	.	.	.	.	.	.	.	.	.	.	.	.	.	.	.	100	.	.	.	100	.	88.01	.	.	.	.	.	.	.	100	.	.	.	.	.	.	.	100	.	.	.	.	100.00;100.00	.	.	.
GCF_025800645.1_ASM2580064v1_genomic.fna	14	.	.	.	.	.	.	.	.	.	.	.	.	.	.	.	.	.	100	.	.	.	.	.	100	100	.	.	.	.	.	.	100	.	.	.	.	.	.	.	.	.	.	100	.	100	.	.	.
GCF_025913595.1_ASM2591359v1_genomic.fna	15	.	.	.	.	.	.	.	.	.	.	.	.	.	.	.	.	.	100	.	.	.	100	.	100	87.38	.	.	.	.	.	.	100	.	.	.	.	.	.	.	100	.	.	.	.	100.00;100.00	.	.	.
GCF_025913615.1_ASM2591361v1_genomic.fna	10	.	.	.	.	.	.	.	.	.	.	.	.	.	.	.	.	.	.	100	.	.	.	.	.	100	.	.	.	.	.	.	.	.	.	.	.	.	.	.	.	.	.	.	.	.	.	.	.
GCF_025913635.1_ASM2591363v1_genomic.fna	6	.	.	.	.	.	.	.	.	.	.	.	.	.	.	.	.	.	.	100	.	.	.	.	.	.	.	100	.	.	.	.	.	.	.	.	.	.	.	.	.	.	.	.	.	.	.	.	.
GCF_025913655.1_ASM2591365v1_genomic.fna	6	.	.	.	.	.	.	.	.	.	.	.	.	.	.	.	.	.	.	100	.	.	.	.	.	.	.	100	.	.	.	.	.	.	.	.	.	.	.	.	.	.	.	.	.	.	.	.	.
GCF_025913675.1_ASM2591367v1_genomic.fna	6	.	.	.	.	.	.	.	.	.	.	.	.	.	.	.	.	.	.	100	.	.	.	.	.	.	.	100	.	.	.	.	.	.	.	.	.	.	.	.	.	.	.	.	.	.	.	.	.
GCF_025916235.1_ASM2591623v1_genomic.fna	17	.	.	.	.	.	.	.	.	.	.	.	.	.	.	.	.	.	100	.	.	.	100	.	100	87.38	.	.	.	.	.	.	100	.	.	.	.	.	.	.	100.00;100.00	.	.	100	.	100.00;100.00;100.00	.	.	.
GCF_025958065.1_ASM2595806v1_genomic.fna	1	.	.	.	.	.	.	.	.	.	.	.	.	.	.	.	.	.	.	.	.	.	.	.	.	.	.	.	.	.	.	.	.	.	.	.	.	.	.	.	.	.	.	.	.	.	.	.	.
GCF_025958085.1_ASM2595808v1_genomic.fna	1	.	.	.	.	.	.	.	.	.	.	.	.	.	.	.	.	.	.	.	.	.	.	.	.	.	.	.	.	.	.	.	.	.	.	.	.	.	.	.	.	.	.	.	.	.	.	.	.
GCF_025958125.1_ASM2595812v1_genomic.fna	2	.	.	.	.	.	.	.	.	.	.	.	.	.	.	.	.	.	.	.	.	.	.	.	.	.	.	.	.	.	.	.	.	.	.	.	.	.	.	.	.	.	.	.	.	.	.	.	.
GCF_025958325.1_ASM2595832v1_genomic.fna	3	.	.	.	.	.	.	.	.	.	.	.	.	.	.	.	.	.	.	.	.	.	.	.	.	.	.	.	.	.	.	.	.	.	.	.	.	.	.	.	.	.	.	.	.	.	.	.	.
GCF_025958445.1_ASM2595844v1_genomic.fna	3	.	.	.	.	.	.	.	.	.	.	.	.	.	.	.	.	.	.	.	.	.	.	.	.	.	.	.	.	.	.	.	.	.	.	.	.	.	.	.	.	.	.	.	.	.	.	.	.
GCF_025958625.1_ASM2595862v1_genomic.fna	2	.	.	.	.	.	.	.	.	.	.	.	.	.	.	.	.	.	.	.	.	.	.	.	.	.	.	.	.	.	.	.	.	.	.	.	.	.	.	.	.	.	.	.	.	.	.	.	.
GCF_025958785.1_ASM2595878v1_genomic.fna	1	.	.	.	.	.	.	.	.	.	.	.	.	.	.	.	.	.	.	.	.	.	.	.	.	.	.	.	.	.	.	.	.	.	.	.	.	.	.	.	.	.	.	.	.	.	.	.	.
GCF_025958805.1_ASM2595880v1_genomic.fna	1	.	.	.	.	.	.	.	.	.	.	.	.	.	.	.	.	.	.	.	.	.	.	.	.	.	.	.	.	.	.	.	.	.	.	.	.	.	.	.	.	.	.	.	.	.	.	.	.
GCF_025958825.1_ASM2595882v1_genomic.fna	2	.	.	.	.	.	.	.	.	.	.	.	.	.	.	.	.	.	.	.	.	.	.	.	.	.	.	.	.	.	.	.	.	.	.	.	.	.	.	.	.	.	.	.	.	.	.	.	.
GCF_025958845.1_ASM2595884v1_genomic.fna	1	.	.	.	.	.	.	.	.	.	.	.	.	.	.	.	.	.	.	.	.	.	.	.	.	.	.	.	.	.	.	.	.	.	.	.	.	.	.	.	.	.	.	.	.	.	.	.	.
GCF_025958865.1_ASM2595886v1_genomic.fna	3	.	.	.	.	.	.	.	.	.	.	.	.	.	.	.	.	.	.	.	.	.	.	.	.	.	.	.	.	.	.	.	.	.	.	.	.	.	.	.	.	.	.	.	.	.	.	.	.
GCF_025958885.1_ASM2595888v1_genomic.fna	10	.	.	.	.	.	.	.	.	.	.	.	.	.	.	.	.	.	.	.	.	.	.	.	.	100	.	.	.	.	.	.	100	.	.	.	100	.	.	.	100	.	.	.	.	100	.	.	.
GCF_025958905.1_ASM2595890v1_genomic.fna	10	.	.	.	.	.	.	.	.	.	.	.	.	.	.	.	.	.	.	.	.	.	.	.	.	100	.	.	.	.	.	.	100	.	.	.	100	.	.	.	100	.	.	.	.	100	.	.	.
GCF_025958925.1_ASM2595892v1_genomic.fna	4	.	.	.	.	.	.	.	.	.	.	.	.	.	.	.	.	.	.	.	.	.	.	.	.	.	.	.	.	.	.	.	.	.	.	.	.	.	.	.	.	.	.	.	.	.	.	.	.
GCF_025998395.1_ASM2599839v1_genomic.fna	11	.	.	.	.	.	.	.	.	.	.	99.92;100.00	.	.	.	.	.	.	100	.	.	.	100	.	.	.	.	.	.	.	.	.	.	.	.	.	100	.	.	.	.	.	.	.	.	100.00;100.00;100.00	.	.	.
GCF_026073115.1_ASM2607311v1_genomic.fna	9	.	.	.	.	.	.	.	.	.	.	100	.	.	.	.	.	.	100	.	.	.	98.47	.	100	.	.	.	.	.	.	.	100	.	.	.	.	.	.	.	100	.	.	.	.	100	.	.	.
GCF_026073415.1_ASM2607341v1_genomic.fna	6	.	.	.	.	.	.	.	.	.	.	.	100	.	.	.	.	.	100	.	.	.	.	.	100	.	.	.	.	.	.	.	100	.	.	.	.	.	.	.	.	.	.	.	.	100	.	.	.
GCF_026073625.1_ASM2607362v1_genomic.fna	5	.	.	.	.	.	.	.	.	.	.	.	.	.	.	.	.	.	100	.	.	.	.	.	.	.	.	.	.	.	.	.	100	.	.	.	.	.	.	.	.	.	.	.	.	100	.	.	.
GCF_026073735.1_ASM2607373v1_genomic.fna	5	.	.	.	.	.	.	.	.	.	.	.	.	.	.	.	.	.	100	.	.	.	.	.	.	.	.	.	.	.	.	.	100	.	.	.	.	.	.	.	.	.	.	.	.	99.08	.	.	.
GCF_026073915.1_ASM2607391v1_genomic.fna	5	.	.	.	.	.	.	.	.	.	.	.	.	.	.	.	.	.	100	.	.	.	.	.	.	.	.	.	.	.	.	.	100	.	.	.	.	.	.	.	.	.	.	.	.	100	.	.	.
GCF_026409165.1_ASM2640916v1_genomic.fna	9	.	.	.	.	.	.	.	.	.	.	100	.	.	.	.	.	.	100	.	.	.	100	.	100	.	.	.	.	.	.	.	.	.	.	.	.	.	.	.	97.39	.	.	.	.	100	.	.	.
GCF_026427575.1_ASM2642757v1_genomic.fna	2	.	.	.	.	.	.	.	.	.	.	.	.	.	.	.	.	.	100	.	.	.	.	.	.	.	.	.	.	.	.	.	.	.	.	.	.	.	.	.	.	.	.	.	.	.	.	.	.
GCF_026650885.1_ASM2665088v1_genomic.fna	1	.	.	.	.	.	.	.	.	.	.	.	.	.	.	.	.	.	.	.	.	.	.	.	.	.	.	.	.	.	.	.	.	.	.	.	.	.	.	.	.	.	.	.	.	.	.	.	.
GCF_026802365.1_ASM2680236v1_genomic.fna	7	.	.	.	.	.	.	.	.	.	.	.	.	.	.	.	.	.	.	.	.	.	.	.	.	.	.	.	.	.	.	.	.	.	.	.	.	.	.	.	.	.	.	100	.	100	.	.	.
GCF_026802385.1_ASM2680238v1_genomic.fna	11	.	.	.	.	.	.	.	.	.	.	.	.	.	.	.	.	.	.	.	.	.	.	.	.	.	.	100	.	.	.	.	100	.	.	.	100	.	.	.	100	.	.	100	.	100.00;100.00	.	.	.
GCF_027286245.1_ASM2728624v1_genomic.fna	6	.	.	.	.	.	.	.	.	.	.	100	.	.	.	.	.	.	100	.	.	.	100	.	.	.	.	.	.	.	.	.	100	.	.	.	.	.	.	.	.	.	.	.	.	.	.	.	.
GCF_027915235.1_ASM2791523v1_genomic.fna	2	.	.	.	.	.	.	.	.	.	.	.	.	.	.	.	.	.	100	.	.	.	.	.	.	.	.	.	.	.	.	.	.	.	.	.	.	.	.	.	.	.	.	.	.	.	.	.	.
GCF_027942035.1_ASM2794203v1_genomic.fna	12	.	.	.	.	.	.	.	.	.	.	.	.	.	.	.	.	.	.	.	.	.	100.00;86.04	.	.	.	.	.	.	.	.	.	100	.	.	.	100	.	.	.	100	.	.	100	.	100	.	.	.
GCF_027944535.1_ASM2794453v1_genomic.fna	9	.	.	.	.	.	.	.	.	.	.	.	.	.	.	.	.	.	100	.	.	.	.	.	.	.	.	.	.	.	.	.	.	.	.	.	.	.	.	.	.	.	.	100	.	.	.	.	.
GCF_027944555.1_ASM2794455v1_genomic.fna	9	.	.	.	100	.	.	.	.	.	.	.	.	.	.	.	.	.	.	.	.	.	.	100	.	.	.	.	.	.	.	.	.	.	.	.	.	.	.	.	100.00;100.00	.	.	100	.	.	.	.	.
GCF_028131645.1_ASM2813164v1_genomic.fna	7	.	.	.	.	.	.	.	.	.	.	.	.	.	.	.	99.85	.	.	.	.	.	.	.	100	.	.	.	.	.	.	.	100	.	.	.	.	.	.	.	.	.	.	.	.	99.48	.	.	.
GCF_028335185.1_ASM2833518v1_genomic.fna	5	100	.	.	.	.	.	.	.	.	.	.	.	.	.	.	.	.	.	.	.	.	.	.	.	.	.	.	.	.	.	.	.	.	.	.	.	.	.	.	.	.	.	.	.	100	.	.	.
GCF_028335205.1_ASM2833520v1_genomic.fna	6	.	.	.	.	.	.	.	.	.	.	.	.	.	.	.	.	.	100	.	.	.	100	.	.	.	.	.	.	.	.	.	.	.	.	.	.	.	.	.	100	.	.	.	.	.	.	.	.
GCF_028335225.1_ASM2833522v1_genomic.fna	10	.	.	.	.	.	.	.	.	.	.	.	.	.	.	.	.	.	100	.	.	.	.	.	.	.	.	.	.	.	.	.	.	.	.	.	.	.	.	.	100	.	.	100	.	100	.	.	.
GCF_028335245.1_ASM2833524v1_genomic.fna	13	.	.	.	.	.	.	.	.	.	.	.	.	.	.	.	.	.	99.64	.	.	.	100	.	.	100	.	100	.	.	.	.	.	.	.	.	.	.	.	.	.	.	100	.	.	100	.	.	.
GCF_028335265.1_ASM2833526v1_genomic.fna	8	.	.	.	.	.	.	.	.	.	.	.	.	.	.	.	.	.	100	.	.	.	.	.	.	.	.	.	.	.	.	.	.	.	.	.	.	.	.	.	.	.	.	.	.	100	.	.	.
GCF_028335305.1_ASM2833530v1_genomic.fna	6	.	.	.	.	.	.	.	.	.	.	.	.	.	.	.	.	.	.	.	.	.	.	.	.	.	.	.	.	.	.	.	.	.	.	.	.	.	.	.	.	.	.	.	.	100	.	.	.
GCF_028335325.1_ASM2833532v1_genomic.fna	3	.	.	.	.	.	.	.	.	.	.	.	.	.	.	.	.	.	.	.	100	.	.	.	.	.	.	.	.	.	.	.	.	.	.	.	.	.	.	.	.	.	.	.	.	.	.	.	.
GCF_028335345.1_ASM2833534v1_genomic.fna	6	.	.	.	.	.	.	.	.	.	.	.	.	.	.	.	.	.	.	.	.	.	100	.	.	.	.	.	.	.	.	.	.	.	.	.	.	.	.	.	.	.	.	.	.	100	.	.	.
GCF_028335365.1_ASM2833536v1_genomic.fna	3	.	.	.	.	.	.	.	.	.	.	.	.	.	.	.	.	.	.	.	.	.	.	.	.	.	.	.	.	.	.	.	.	.	.	.	.	.	.	.	.	.	.	.	.	100	.	.	.
GCF_028335425.1_ASM2833542v1_genomic.fna	7	.	.	.	.	.	.	.	.	.	.	.	.	.	.	.	.	.	.	.	.	.	.	.	.	.	.	.	.	.	.	.	.	.	.	.	100	.	.	.	.	.	.	.	.	100	.	.	.
GCF_028335445.1_ASM2833544v1_genomic.fna	7	.	.	.	.	.	.	.	.	.	.	.	.	.	.	.	.	.	.	.	.	.	.	.	.	.	.	.	.	.	.	.	.	.	.	.	100	.	.	.	.	.	.	.	.	100	.	.	.
GCF_028335465.1_ASM2833546v1_genomic.fna	10	.	.	.	.	.	.	.	.	.	.	.	.	.	.	.	.	.	100	.	.	.	.	.	.	.	.	.	.	.	.	.	.	.	.	.	.	.	.	.	100	.	.	100	.	100	.	.	.
GCF_028335485.1_ASM2833548v1_genomic.fna	10	.	.	.	.	.	.	.	.	.	.	.	.	.	.	.	.	.	100	.	.	.	.	.	.	.	.	.	.	.	.	.	.	.	.	.	.	.	.	.	100	.	.	100	.	100	.	.	.
GCF_028335505.1_ASM2833550v1_genomic.fna	7	.	.	.	.	.	.	.	.	.	.	.	.	.	.	.	.	.	.	.	.	.	.	.	.	.	.	.	.	.	.	.	.	.	.	.	100	.	.	.	.	.	.	.	.	100	.	.	.
GCF_028335525.1_ASM2833552v1_genomic.fna	8	.	.	.	.	.	.	.	.	.	.	.	.	.	.	.	.	.	100	.	.	.	.	.	.	.	.	.	.	.	.	.	.	.	.	.	.	.	.	.	.	.	.	.	.	.	.	.	.
GCF_028335545.1_ASM2833554v1_genomic.fna	10	.	.	.	.	.	.	.	.	.	.	.	.	.	.	.	.	.	.	.	.	.	.	.	.	.	.	.	.	.	.	.	100	.	.	.	.	.	.	.	100	.	.	100	.	100.00;100.00	.	.	.
GCF_028335565.1_ASM2833556v1_genomic.fna	9	.	.	.	.	.	.	.	.	.	.	.	.	.	.	.	.	.	100	.	.	.	.	.	100	.	.	.	.	.	.	.	100	.	.	.	.	.	.	.	100	.	.	.	.	100	.	.	.
GCF_028335585.1_ASM2833558v1_genomic.fna	16	.	.	.	.	.	.	.	.	.	.	.	.	.	.	.	.	.	100	.	.	.	100	.	100.00;88.01	100	.	.	.	.	.	.	100.00;100.00	.	.	.	.	.	.	.	100.00;100.00	.	.	100.00;100.00	.	100.00;100.00	.	.	.
GCF_028335605.1_ASM2833560v1_genomic.fna	10	.	.	.	.	.	.	.	.	.	.	.	.	.	.	.	.	.	100	.	.	.	.	.	100	.	.	.	.	.	.	.	100	.	.	.	.	.	.	.	100	.	.	.	.	100	.	.	.
GCF_028335625.1_ASM2833562v1_genomic.fna	10	.	.	.	.	.	.	.	.	.	.	.	.	.	.	.	.	.	100	.	.	.	.	.	100	.	.	.	.	.	.	.	100	.	.	.	.	.	.	.	100	.	.	.	.	100.00;98.69	.	.	.
GCF_028335645.1_ASM2833564v1_genomic.fna	5	.	.	.	.	.	.	.	.	.	.	.	.	.	.	.	.	.	.	.	100	.	.	.	.	.	.	.	.	.	.	.	.	.	.	.	.	.	.	.	.	.	.	.	.	.	.	.	.
GCF_028335665.1_ASM2833566v1_genomic.fna	7	.	.	.	.	.	.	.	.	.	.	.	.	.	.	.	.	.	.	.	.	.	.	.	.	.	.	.	.	.	.	.	.	.	.	.	100	.	.	.	.	.	.	.	.	100	.	.	.
GCF_028335685.1_ASM2833568v1_genomic.fna	10	.	.	.	.	.	.	.	.	.	.	.	.	.	.	.	.	.	.	.	.	.	.	.	.	.	.	.	.	.	.	.	100	.	.	.	.	.	.	.	100	.	.	100	.	100.00;100.00	.	.	.
GCF_028335705.1_ASM2833570v1_genomic.fna	6	.	.	.	.	.	.	.	.	.	.	.	.	.	.	.	.	.	.	.	.	.	.	.	100	.	.	.	.	.	.	.	100	.	.	.	.	.	.	.	.	.	.	.	.	.	.	.	.
GCF_028335725.1_ASM2833572v1_genomic.fna	10	.	.	.	.	.	.	.	.	.	.	.	.	.	.	.	.	.	.	.	.	.	.	.	.	.	.	.	.	.	.	.	100	.	.	.	.	.	.	.	100	.	.	100	.	100.00;100.00	.	.	.
GCF_028532705.1_ASM2853270v1_genomic.fna	9	.	.	.	.	.	.	.	.	.	.	.	.	.	.	.	.	.	.	.	.	.	100.00;86.04	100	.	.	.	.	100	.	.	.	.	.	.	.	.	.	100	.	.	.	.	100	.	.	.	.	.
GCF_028598965.2_ASM2859896v2_genomic.fna	2	.	.	.	.	.	.	.	.	.	.	.	.	.	.	.	.	.	.	.	.	.	.	.	.	.	.	.	.	.	.	.	.	.	.	.	.	.	.	.	.	.	.	.	.	.	.	.	.
GCF_028621735.1_ASM2862173v1_genomic.fna	15	.	.	.	.	.	.	.	.	.	.	.	.	.	.	.	.	.	.	.	.	.	100	.	100	.	.	100	.	.	.	.	.	.	.	.	100	.	100	.	100	.	.	100	.	100	.	.	.
GCF_028621755.1_ASM2862175v1_genomic.fna	13	.	.	.	.	.	.	.	.	.	.	.	.	.	.	.	.	.	.	.	.	.	100	.	88.01	.	.	100.00;100.00	.	.	.	.	100	.	.	.	.	.	.	.	97.59	.	.	100.00;100.00	.	100.00;100.00;100.00	.	.	.
GCF_028621775.1_ASM2862177v1_genomic.fna	12	.	.	.	.	.	.	.	.	.	.	.	.	.	.	.	.	.	.	.	.	.	.	.	100	.	.	.	.	.	.	.	100	.	.	.	100	.	100	.	100.00;97.59	.	.	100	.	100.00;100.00;100.00	.	.	.
GCF_028743535.1_ASM2874353v1_genomic.fna	1	.	.	.	.	.	.	.	.	.	.	.	.	.	.	.	.	.	.	.	.	.	.	.	.	.	.	.	.	.	.	.	.	.	.	.	.	.	.	.	.	.	.	.	.	.	.	.	.
GCF_028891525.1_ASM2889152v1_genomic.fna	15	.	.	.	.	.	.	.	.	.	.	.	.	.	.	.	.	.	100	.	.	.	100	.	100	87.38	.	.	.	.	.	.	100	.	.	.	.	.	.	.	100	.	.	100	.	100.00;81.36	.	.	.
GCF_029000425.1_ASM2900042v1_genomic.fna	10	.	.	.	.	.	.	.	.	.	.	.	.	.	.	.	.	.	.	.	.	.	.	.	100	.	.	.	.	.	.	.	100	.	.	.	.	.	.	.	97.59	.	.	100	.	100.00;100.00;100.00	.	.	.
GCF_029011255.1_ASM2901125v1_genomic.fna	1	.	.	.	.	.	.	.	.	.	.	.	.	.	.	.	.	.	.	.	.	.	.	.	.	.	.	.	.	.	.	.	.	.	.	.	.	.	.	.	.	.	.	.	.	.	.	.	.
GCF_029023785.1_ASM2902378v1_genomic.fna	2	.	.	.	.	.	.	.	.	.	.	.	.	.	.	.	.	.	100	.	.	.	.	.	.	.	.	.	.	.	.	.	.	.	.	.	.	.	.	.	.	.	.	.	.	.	.	.	.
GCF_029023825.1_ASM2902382v1_genomic.fna	0	.	.	.	.	.	.	.	.	.	.	.	.	.	.	.	.	.	.	.	.	.	.	.	.	.	.	.	.	.	.	.	.	.	.	.	.	.	.	.	.	.	.	.	.	.	.	.	.
GCF_029024925.1_ASM2902492v1_genomic.fna	1	.	.	.	.	.	.	.	.	.	.	.	.	.	.	.	.	.	.	.	.	.	.	.	.	.	.	.	.	.	.	.	.	.	.	.	.	.	.	.	.	.	.	.	.	.	.	.	.
GCF_029167565.1_ASM2916756v1_genomic.fna	6	.	.	.	.	.	.	.	.	.	.	.	100	.	.	.	.	.	.	.	.	.	100	.	.	.	.	.	.	.	.	.	.	.	100	.	.	.	.	.	.	.	.	.	.	100.00;100.00	.	.	.
GCF_029167665.1_ASM2916766v1_genomic.fna	7	.	.	.	.	.	.	.	.	.	.	100	.	.	.	.	.	.	100	.	.	.	.	.	.	.	.	100	.	.	.	.	.	.	.	.	.	.	.	.	100	.	100	.	.	100	.	.	.
GCF_029201225.1_ASM2920122v1_genomic.fna	1	.	.	.	.	.	.	.	.	.	99.94	.	.	.	.	.	.	.	.	.	.	.	.	.	.	.	.	.	.	.	.	.	.	.	.	.	.	.	.	.	.	.	.	.	.	.	.	.	.
GCF_029215545.1_ASM2921554v1_genomic.fna	1	.	.	100	.	.	.	.	.	.	.	.	.	.	.	.	.	.	.	.	.	.	.	.	.	.	.	.	.	.	.	.	.	.	.	.	.	.	.	.	.	.	.	.	.	.	.	.	.
GCF_029278545.1_ASM2927854v1_genomic.fna	6	.	.	.	.	.	.	.	.	.	.	.	.	.	.	.	.	.	.	.	.	.	100	.	100	.	.	.	.	.	.	.	100	.	.	.	.	.	.	.	.	.	.	.	.	100	.	.	.
GCF_029814255.1_ASM2981425v1_genomic.fna	13	.	.	.	.	.	.	.	.	.	.	.	.	.	.	.	.	.	.	100	.	.	.	.	100	100	.	.	.	.	.	.	100	.	.	.	.	.	.	.	.	.	.	.	.	99.48;100.00;100.00	.	.	.
GCF_029866805.1_ASM2986680v1_genomic.fna	9	.	.	.	.	.	.	.	.	.	.	.	.	.	.	.	.	.	.	.	.	.	100	.	88.01	.	.	.	.	.	.	.	100	.	.	.	.	.	.	.	100	.	.	.	.	100	.	.	.
GCF_029910175.1_ASM2991017v1_genomic.fna	5	.	.	.	.	.	.	.	.	.	.	.	.	.	.	.	.	.	.	.	.	.	.	.	.	.	.	.	.	.	.	.	.	.	.	.	100	.	.	.	.	.	.	.	.	.	.	.	.
GCF_029983095.1_ASM2998309v1_genomic.fna	0	.	.	.	.	.	.	.	.	.	.	.	.	.	.	.	.	.	.	.	.	.	.	.	.	.	.	.	.	.	.	.	.	.	.	.	.	.	.	.	.	.	.	.	.	.	.	.	.
GCF_030020155.1_ASM3002015v1_genomic.fna	8	.	.	.	.	.	.	.	.	.	.	.	.	.	.	.	.	.	.	.	.	.	100	.	.	87.38	.	.	.	.	.	.	.	.	.	.	.	.	.	.	100	.	.	.	.	100.00;100.00	.	.	.
GCF_030020175.1_ASM3002017v1_genomic.fna	1	.	.	.	.	.	.	.	.	.	.	.	.	.	.	.	.	.	.	.	.	.	.	.	.	.	.	.	.	.	.	.	.	.	.	.	.	.	.	.	.	.	.	.	.	.	.	.	.
GCF_030020195.1_ASM3002019v1_genomic.fna	2	.	.	.	.	.	.	.	.	.	.	.	.	.	.	.	.	.	.	.	.	.	.	.	.	.	.	.	.	.	.	.	.	.	.	.	.	.	.	.	.	.	.	.	.	.	.	.	.
GCF_030020215.1_ASM3002021v1_genomic.fna	2	.	.	.	.	.	.	.	.	.	.	.	.	.	.	.	.	.	.	.	.	.	.	.	.	.	.	.	.	.	.	.	.	.	.	.	.	.	.	.	.	.	.	.	.	.	.	.	.
GCF_030020235.1_ASM3002023v1_genomic.fna	2	.	.	.	.	.	.	.	.	.	.	.	.	.	.	.	.	.	.	.	.	.	.	.	.	.	.	.	.	.	.	.	.	.	.	.	.	.	.	.	.	.	.	.	.	.	.	.	.
GCF_030020255.1_ASM3002025v1_genomic.fna	1	.	.	.	.	.	.	.	.	.	.	.	.	.	.	.	.	.	.	.	.	.	.	.	.	.	.	.	.	.	.	.	.	.	.	.	.	.	.	.	.	.	.	.	.	.	.	.	.
GCF_030020425.1_ASM3002042v1_genomic.fna	2	.	.	.	.	.	.	.	.	.	.	.	.	.	.	.	.	.	.	.	.	.	.	.	.	.	.	.	.	.	.	.	.	.	.	.	.	.	.	.	.	.	.	.	.	.	.	.	.
GCF_030020455.1_ASM3002045v1_genomic.fna	3	.	.	.	.	.	.	.	.	.	.	.	.	.	.	.	.	.	.	.	.	.	.	.	.	.	.	.	.	.	.	.	.	.	.	.	.	.	.	.	100	.	.	.	.	.	.	.	.
GCF_030020475.1_ASM3002047v1_genomic.fna	2	.	.	.	.	.	.	.	.	.	.	.	.	.	.	.	.	.	.	.	.	.	.	.	.	.	.	.	.	.	.	.	.	.	.	.	.	.	.	.	.	.	.	.	.	.	.	.	.
GCF_030020495.1_ASM3002049v1_genomic.fna	9	.	.	.	.	.	.	.	.	.	.	.	.	.	.	.	.	.	.	.	.	.	100	.	88.01	100	.	.	.	.	.	.	100	.	.	.	.	.	.	.	.	.	.	.	.	100.00;100.00	.	.	.
GCF_030020515.1_ASM3002051v1_genomic.fna	1	.	.	.	.	.	.	.	.	.	.	.	.	.	.	.	.	.	.	.	.	.	.	.	.	.	.	.	.	.	.	.	.	.	.	.	.	.	.	.	.	.	.	.	.	.	.	.	.
GCF_030020535.1_ASM3002053v1_genomic.fna	1	.	.	.	.	.	.	.	.	.	.	.	.	.	.	.	.	.	.	.	.	.	.	.	.	.	.	.	.	.	.	.	.	.	.	.	.	.	.	.	.	.	.	.	.	.	.	.	.
GCF_030020555.1_ASM3002055v1_genomic.fna	2	.	.	.	.	.	.	.	.	.	.	.	.	.	.	.	.	.	.	.	.	.	.	.	.	.	.	.	.	.	.	.	.	.	.	.	.	.	.	.	.	.	.	.	.	.	.	.	.
GCF_030020575.1_ASM3002057v1_genomic.fna	6	.	.	.	.	.	.	.	.	.	.	.	.	.	.	.	.	.	.	.	.	.	.	.	100	.	.	.	.	.	.	.	100	.	.	.	.	.	.	.	.	.	.	.	.	100	.	.	.
GCF_030020595.1_ASM3002059v1_genomic.fna	2	.	.	.	.	.	.	.	.	.	.	.	.	.	.	.	.	.	.	.	.	.	.	.	.	.	.	.	.	.	.	.	.	.	.	.	.	.	.	.	.	.	.	.	.	.	.	.	.
GCF_030020615.1_ASM3002061v1_genomic.fna	5	.	.	.	.	.	.	.	.	.	.	.	.	.	.	.	.	.	.	.	.	.	.	.	100	.	.	.	.	.	.	.	100	.	.	.	.	.	.	.	.	.	.	.	.	100	.	.	.
GCF_030020645.1_ASM3002064v1_genomic.fna	2	.	.	.	.	.	.	.	.	.	.	.	.	.	.	.	.	.	.	.	.	.	.	.	.	.	.	.	.	.	.	.	.	.	.	.	.	.	.	.	.	.	.	.	.	.	.	.	.
GCF_030020665.1_ASM3002066v1_genomic.fna	1	.	.	.	.	.	.	.	.	.	.	.	.	.	.	.	.	.	.	.	.	.	.	.	.	.	.	.	.	.	.	.	.	.	.	.	.	.	.	.	.	.	.	.	.	.	.	.	.
GCF_030020685.1_ASM3002068v1_genomic.fna	1	.	.	.	.	.	.	.	.	.	.	.	.	.	.	.	.	.	.	.	.	.	.	.	.	.	.	.	.	.	.	.	.	.	.	.	.	.	.	.	.	.	.	.	.	.	.	.	.
GCF_030020705.1_ASM3002070v1_genomic.fna	2	.	.	.	.	.	.	.	.	.	.	.	.	.	.	.	.	.	.	.	.	.	.	.	.	.	.	.	.	.	.	.	.	.	.	.	.	.	.	.	.	.	.	.	.	.	.	.	.
GCF_030020725.1_ASM3002072v1_genomic.fna	2	.	.	.	.	.	.	.	.	.	.	.	.	.	.	.	.	.	.	.	.	.	.	.	.	.	.	.	.	.	.	.	.	.	.	.	.	.	.	.	.	.	.	.	.	.	.	.	.
GCF_030020745.1_ASM3002074v1_genomic.fna	2	.	.	.	.	.	.	.	.	.	.	.	.	.	.	.	.	.	.	.	.	.	.	.	.	.	.	.	.	.	.	.	.	.	.	.	.	.	.	.	.	.	.	.	.	100	.	.	.
GCF_030053755.1_ASM3005375v1_genomic.fna	2	.	.	.	.	.	.	.	.	.	.	.	.	.	.	.	.	.	100	.	.	.	.	.	.	.	.	.	.	.	.	.	.	.	.	.	.	.	.	.	.	.	.	.	.	.	.	.	.
GCF_030064715.1_ASM3006471v1_genomic.fna	11	.	.	.	.	.	.	.	.	.	.	.	.	.	.	.	.	.	.	.	.	.	.	.	.	.	.	.	.	.	.	.	100	.	.	.	100	.	.	.	100	.	.	100	.	100.00;100.00	.	.	.
GCF_030064735.1_ASM3006473v1_genomic.fna	13	.	.	.	.	.	.	.	.	.	.	.	.	.	.	.	.	.	100	.	.	.	.	.	.	100	.	100	.	.	.	.	.	.	.	.	.	.	.	.	.	.	.	100	.	100	.	.	.
GCF_030263915.1_ASM3026391v1_genomic.fna	10	.	.	.	100	.	.	.	.	.	.	.	.	.	.	.	.	.	.	.	.	.	.	.	.	100	.	.	.	.	.	.	.	.	.	.	.	.	.	.	.	.	.	.	.	100	.	.	.
GCF_030264755.1_ASM3026475v1_genomic.fna	13	.	.	.	.	.	.	.	.	.	.	.	.	.	.	.	.	.	.	.	.	.	100	.	100	87.38	.	.	.	.	.	.	100	.	.	.	100	.	.	.	97.59	.	.	.	.	100.00;100.00;100.00	.	.	.
GCF_030295445.1_ASM3029544v1_genomic.fna	13	.	.	.	.	.	.	.	.	.	.	.	.	.	.	.	.	.	.	.	.	.	100	.	88.01	.	.	100	.	.	.	.	100	.	.	.	100	.	.	.	97.59	.	.	100	.	100.00;100.00;100.00	.	.	.
GCF_030295785.1_ASM3029578v1_genomic.fna	17	.	.	.	.	.	.	.	.	.	.	.	.	.	.	.	.	.	100	.	.	.	100	.	88.01	100	.	.	.	.	.	.	100	.	.	.	.	.	.	.	100	.	.	100	.	100.00;100.00	.	.	.
GCF_030295805.1_ASM3029580v1_genomic.fna	9	.	.	.	.	.	.	.	.	.	.	.	.	.	.	.	.	.	.	.	.	.	.	.	.	100	.	.	.	.	.	.	.	.	.	.	100	.	.	.	.	.	.	100	.	100	.	.	.
GCF_030295825.1_ASM3029582v1_genomic.fna	9	.	.	.	.	.	.	.	.	.	.	.	.	.	.	.	.	.	.	100	.	.	.	.	100	.	.	.	.	.	.	.	100.00;100.00	.	.	.	.	.	.	.	.	.	.	.	.	100	.	.	.
GCF_030295845.1_ASM3029584v1_genomic.fna	8	.	.	.	.	.	.	.	.	.	.	.	.	.	.	.	.	.	.	.	.	.	.	.	.	.	.	.	.	.	.	.	.	.	.	.	99.85	.	.	.	.	.	.	.	.	100	.	.	.
GCF_030316155.1_ASM3031615v1_genomic.fna	5	.	.	.	.	.	.	.	.	.	.	100	.	.	.	.	.	.	100	.	.	.	.	.	.	.	.	.	.	.	.	.	.	.	.	.	.	.	.	.	100	.	.	.	.	100	.	.	.
GCF_030376825.1_ASM3037682v1_genomic.fna	6	.	.	.	.	.	.	.	.	.	.	.	.	.	.	.	.	.	.	.	.	.	.	.	100	.	.	.	.	.	.	.	100	.	100	.	.	.	.	.	.	.	.	.	.	100	.	.	.
GCF_030406065.1_ASM3040606v1_genomic.fna	2	.	.	.	.	.	.	.	.	.	.	.	.	.	.	.	.	.	100	.	.	.	.	.	.	.	.	.	.	.	.	.	.	.	.	.	.	.	.	.	.	.	.	.	.	.	.	.	.
GCF_030490365.1_ASM3049036v1_genomic.fna	2	.	.	.	.	.	.	.	.	.	.	.	.	.	.	.	.	.	100	.	.	.	.	.	.	.	.	.	.	.	.	.	.	.	.	.	.	.	.	.	.	.	.	.	.	.	.	.	.
GCF_030512425.1_ASM3051242v1_genomic.fna	1	.	.	.	.	.	.	.	.	.	.	.	.	.	.	.	.	.	.	.	.	.	.	.	.	.	.	.	.	.	.	.	.	.	.	.	.	.	.	.	.	.	.	.	.	.	.	.	.
GCF_030517125.1_ASM3051712v1_genomic.fna	3	.	.	.	.	.	.	.	.	.	.	.	.	.	.	.	.	.	.	.	.	.	.	.	.	.	.	.	.	.	.	.	.	.	.	.	.	.	.	.	.	.	.	.	.	100	.	.	.
GCF_030517355.1_ASM3051735v1_genomic.fna	2	.	.	.	.	.	.	.	.	.	.	.	.	.	.	.	.	.	.	.	.	.	.	.	.	.	.	.	.	.	.	.	.	.	.	.	.	.	.	.	.	.	.	.	.	.	.	.	.
GCF_030517385.1_ASM3051738v1_genomic.fna	5	.	.	.	.	.	.	.	.	.	.	.	.	.	.	.	.	.	.	.	.	.	100	.	.	87.38	.	.	.	.	.	.	.	.	.	.	.	.	.	.	.	.	.	.	.	100.00;100.00	.	.	.
GCF_030517415.1_ASM3051741v1_genomic.fna	3	.	.	.	.	.	.	.	.	.	.	.	.	.	.	.	.	.	.	.	.	.	.	.	.	.	.	.	.	.	.	.	.	.	.	.	.	.	.	.	.	.	.	.	.	100	.	.	.
GCF_030517445.1_ASM3051744v1_genomic.fna	2	.	.	.	.	.	.	.	.	.	.	.	.	.	.	.	.	.	.	.	.	.	.	.	.	.	.	.	.	.	.	.	.	.	.	.	.	.	.	.	.	.	.	.	.	.	.	.	.
GCF_030517475.1_ASM3051747v1_genomic.fna	5	.	.	.	.	.	.	.	.	.	.	.	.	.	.	.	.	.	.	.	.	.	.	.	88.01	.	.	.	.	.	.	.	100	.	.	.	.	.	.	.	.	.	.	.	.	100	.	.	.
GCF_030517505.1_ASM3051750v1_genomic.fna	2	.	.	.	.	.	.	.	.	.	.	.	.	.	.	.	.	.	.	.	.	.	.	.	.	.	.	.	.	.	.	.	.	.	.	.	.	.	.	.	.	.	.	.	.	.	.	.	.
GCF_030517535.1_ASM3051753v1_genomic.fna	2	.	.	.	.	.	.	.	.	.	.	.	.	.	.	.	.	.	.	.	.	.	.	.	.	.	.	.	.	.	.	.	.	.	.	.	.	.	.	.	.	.	.	.	.	.	.	.	.
GCF_030517565.1_ASM3051756v1_genomic.fna	3	.	.	.	.	.	.	.	.	.	.	.	.	.	.	.	.	.	.	.	.	.	.	.	.	.	.	.	.	.	.	.	.	.	.	.	.	.	.	.	.	.	.	.	.	100	.	.	.
GCF_030517625.1_ASM3051762v1_genomic.fna	2	.	.	.	.	.	.	.	.	.	.	.	.	.	.	.	.	.	.	.	.	.	.	.	.	.	.	.	.	.	.	.	.	.	.	.	.	.	.	.	.	.	.	.	.	.	.	.	.
GCF_030643745.1_ASM3064374v1_genomic.fna	2	.	.	.	.	.	.	.	.	.	.	.	.	.	.	.	.	.	100	.	.	.	.	.	.	.	.	.	.	.	.	.	.	.	.	.	.	.	.	.	.	.	.	.	.	.	.	.	.
GCF_030719015.1_ASM3071901v1_genomic.fna	5	.	.	.	.	.	.	.	.	.	.	100	.	.	.	.	.	.	100	.	.	.	.	.	.	.	.	.	.	.	.	.	.	.	.	.	.	.	.	.	.	.	.	.	.	.	.	.	.
GCF_031186115.1_ASM3118611v1_genomic.fna	12	.	.	.	.	.	.	.	.	.	.	.	.	.	.	.	.	.	.	.	.	.	100	.	100	87.38	.	.	.	.	.	.	100	.	.	.	100	.	.	.	97.59	.	.	.	.	100.00;100.00;100.00	.	.	.
GCF_031206965.1_ASM3120696v1_genomic.fna	1	.	.	.	.	.	.	.	.	.	.	.	.	.	.	.	.	.	.	.	.	.	.	.	.	.	.	.	.	.	.	.	.	.	.	.	.	.	.	.	.	.	.	.	.	.	.	.	.
GCF_031208705.1_ASM3120870v1_genomic.fna	1	.	.	.	.	.	.	.	.	.	.	.	.	.	.	.	.	.	.	.	.	.	.	.	.	.	.	.	.	.	.	.	.	.	.	.	.	.	.	.	.	.	.	.	.	.	.	.	.
GCF_032680925.1_ASM3268092v1_genomic.fna	4	.	.	.	.	.	.	.	.	.	.	.	.	.	.	.	.	.	.	.	.	.	.	.	.	100	.	.	.	.	.	.	.	.	.	.	.	.	.	.	.	.	.	.	.	100	.	.	.
GCF_032680945.1_ASM3268094v1_genomic.fna	5	.	.	.	.	.	.	.	.	.	.	.	.	.	.	.	.	.	.	.	.	.	100	.	.	.	.	.	.	.	.	.	.	.	.	.	.	.	.	.	100	.	.	.	.	100	.	.	.
GCF_032680965.1_ASM3268096v1_genomic.fna	5	.	.	.	.	.	.	.	.	.	.	.	.	.	.	.	.	.	.	.	.	.	100	.	.	.	.	.	.	.	.	.	.	.	.	.	.	.	.	.	100	.	.	.	.	100	.	.	.
GCF_032680985.1_ASM3268098v1_genomic.fna	2	.	.	.	.	.	.	.	.	.	.	.	.	.	.	.	.	.	.	.	.	.	.	.	.	.	.	.	.	.	.	.	.	.	.	.	.	.	.	.	.	.	.	.	.	.	.	.	.
GCF_032681005.1_ASM3268100v1_genomic.fna	1	.	.	.	.	.	.	.	.	.	.	.	.	.	.	.	.	.	.	.	.	.	.	.	.	.	.	.	.	.	.	.	.	.	.	.	.	.	.	.	.	.	.	.	.	.	.	.	.
GCF_032681025.1_ASM3268102v1_genomic.fna	10	.	.	.	.	.	.	.	.	.	.	.	.	.	.	.	.	.	.	.	.	.	100	.	88.01	100	.	.	.	.	.	.	100	.	.	.	.	.	.	.	100	.	.	.	.	100.00;100.00	.	.	.
GCF_032681065.1_ASM3268106v1_genomic.fna	12	.	.	.	.	.	.	.	.	.	.	.	.	.	.	.	.	.	.	.	.	.	100	.	100	87.38	.	.	.	.	.	.	100	.	.	.	100	.	.	.	97.59	.	.	.	.	100.00;100.00;100.00	.	.	.
GCF_032760395.1_ASM3276039v1_genomic.fna	12	.	.	.	.	.	.	.	.	.	.	.	.	.	.	.	.	.	.	.	.	.	100	.	100	87.38	.	.	.	.	.	.	100	.	.	.	100	.	.	.	97.59	.	.	.	.	100.00;100.00;100.00	.	.	.
GCF_033130085.1_ASM3313008v1_genomic.fna	9	.	.	.	.	.	.	.	.	.	.	.	.	.	.	.	100.00;100.00	.	100	.	.	.	.	.	.	100	.	.	.	.	.	.	.	.	.	.	.	.	.	.	100	.	.	.	.	100	.	.	.
GCF_033246985.1_ASM3324698v1_genomic.fna	12	.	.	.	.	.	.	.	.	.	.	.	.	.	.	.	.	.	100	.	.	.	.	.	.	100	.	.	.	.	.	.	.	.	.	.	.	.	.	.	.	.	.	100	.	100.00;100.00	.	.	.
GCF_033247905.1_ASM3324790v1_genomic.fna	11	.	.	.	.	.	.	.	.	.	.	.	.	.	.	.	.	.	100	.	.	.	.	.	.	100	.	.	.	.	.	.	.	.	.	.	.	.	.	.	.	.	.	.	.	.	.	.	.
GCF_033249005.1_ASM3324900v1_genomic.fna	15	.	.	.	.	.	.	.	.	.	.	.	.	.	.	.	.	.	100	.	.	.	100	.	100	.	.	.	.	.	.	.	100	.	.	.	.	.	.	.	.	100	.	99.16	.	100.00;100.00	.	.	.
GCF_033249725.1_ASM3324972v1_genomic.fna	10	.	.	.	.	.	.	.	.	.	.	.	.	.	.	.	.	.	100	.	.	.	.	.	.	.	.	.	.	.	.	.	.	.	.	.	.	.	.	.	.	.	.	100	.	.	.	.	.
GCF_033260105.1_ASM3326010v1_genomic.fna	14	.	.	.	.	.	.	.	.	.	.	.	.	.	.	.	.	.	100	.	.	.	.	.	100	.	.	100	.	.	.	.	100	.	.	.	.	.	.	.	100	.	.	100	.	100.00;100.00	.	.	.
GCF_033802825.1_ASM3380282v1_genomic.fna	1	.	.	.	.	.	.	.	.	.	.	.	.	.	.	.	.	.	.	.	.	.	.	.	.	.	.	.	.	.	.	.	.	.	.	.	.	.	.	.	.	.	.	.	.	.	.	.	.
GCF_033811895.1_ASM3381189v1_genomic.fna	12	.	.	.	.	.	.	.	.	.	.	.	.	.	.	.	.	.	.	.	.	.	100	.	88.01	100	.	.	.	.	.	.	100	.	.	.	100	.	.	.	.	.	.	.	.	100.00;100.00	.	.	.
GCF_033813895.1_ASM3381389v1_genomic.fna	9	.	.	.	.	.	.	.	.	.	.	.	.	.	.	.	.	.	.	.	.	.	100	.	88.01	100	.	.	.	.	.	.	100	.	.	.	.	.	.	.	.	.	.	.	.	100.00;100.00	.	.	.
GCF_033814055.1_ASM3381405v1_genomic.fna	10	.	.	.	.	.	.	.	.	.	.	.	.	.	.	.	.	.	.	.	.	.	100	.	88.01	100	.	.	.	.	.	.	100	.	.	.	.	.	.	.	.	.	.	.	.	.	.	.	.
GCF_033814155.1_ASM3381415v1_genomic.fna	10	.	.	.	.	.	.	.	.	.	.	.	.	.	.	.	.	.	.	.	.	.	100	.	.	100	.	.	.	.	.	.	100	.	.	.	.	.	.	.	.	.	.	.	.	100.00;100.00	.	.	.
GCF_033814935.1_ASM3381493v1_genomic.fna	2	.	.	.	.	.	.	.	.	.	.	.	.	.	.	.	.	.	.	.	.	.	.	.	.	.	.	.	.	.	.	.	.	.	.	.	.	.	.	.	.	.	.	.	.	100	.	.	.
GCF_033815475.1_ASM3381547v1_genomic.fna	15	.	.	.	.	.	.	.	.	.	.	.	.	.	.	.	.	.	.	.	.	.	100	.	88.01;100.00	100	.	100	.	.	.	.	100.00;100.00	.	.	.	100	.	.	.	.	.	.	100	.	100.00;100.00;100.00;100.00	.	.	.
GCF_033815825.1_ASM3381582v1_genomic.fna	2	.	.	.	.	.	.	.	.	.	.	.	.	.	.	.	.	.	.	.	.	.	.	.	.	.	.	.	.	.	.	.	.	.	.	.	.	.	.	.	.	.	.	.	.	.	.	.	.
GCF_033954855.1_ASM3395485v1_genomic.fna	1	.	.	.	.	.	.	.	.	.	.	.	.	.	.	.	.	.	.	.	.	.	.	.	.	.	.	.	.	.	.	.	.	.	.	.	.	.	.	.	.	.	.	.	.	.	.	.	.
GCF_033954875.1_ASM3395487v1_genomic.fna	2	.	.	.	.	.	.	.	.	.	.	.	.	.	.	.	.	.	100	.	.	.	.	.	.	.	.	.	.	.	.	.	.	.	.	.	.	.	.	.	.	.	.	.	.	.	.	.	.
GCF_033954895.1_ASM3395489v1_genomic.fna	2	.	.	.	.	.	.	.	.	.	.	.	.	.	.	.	.	.	100	.	.	.	.	.	.	.	.	.	.	.	.	.	.	.	.	.	.	.	.	.	.	.	.	.	.	.	.	.	.
GCF_033954915.1_ASM3395491v1_genomic.fna	2	.	.	.	.	.	.	.	.	.	.	.	.	.	.	.	.	.	100	.	.	.	.	.	.	.	.	.	.	.	.	.	.	.	.	.	.	.	.	.	.	.	.	.	.	.	.	.	.
GCF_034642355.1_ASM3464235v1_genomic.fna	3	.	.	.	.	.	.	.	.	.	.	.	.	.	.	.	.	.	.	.	.	.	.	.	.	.	.	.	.	.	.	.	.	.	.	.	.	.	.	.	100	.	.	.	.	100	.	.	.
GCF_034644175.1_ASM3464417v1_genomic.fna	2	.	.	.	.	.	.	.	.	.	.	.	.	.	.	.	.	.	100	.	.	.	.	.	.	.	.	.	.	.	.	.	.	.	.	.	.	.	.	.	.	.	.	.	.	.	.	.	.
GCF_034644395.1_ASM3464439v1_genomic.fna	3	.	.	.	.	.	.	.	.	.	.	.	.	.	.	.	.	.	.	.	.	.	.	.	.	.	.	.	.	.	.	.	.	.	.	.	.	.	.	.	.	.	.	.	.	.	.	.	.
GCF_035583175.1_ASM3558317v1_genomic.fna	1	.	.	.	.	.	100	.	.	.	.	.	.	.	.	.	.	.	.	.	.	.	.	.	.	.	.	.	.	.	.	.	.	.	.	.	.	.	.	.	.	.	.	.	.	.	.	.	.
GCF_035621375.1_ASM3562137v1_genomic.fna	2	.	.	.	.	.	.	.	.	.	.	.	.	.	.	.	.	.	.	.	.	.	.	.	.	.	.	.	.	.	.	.	.	.	.	.	.	.	.	.	.	.	.	.	.	.	.	.	.
GCF_035928225.1_ASM3592822v1_genomic.fna	14	.	.	.	.	.	.	.	.	.	.	.	.	.	.	.	.	.	100	.	.	.	.	.	100	100	.	.	.	.	.	.	100	.	.	.	100	.	.	.	.	.	.	100	.	100.00;100.00	.	.	.
GCF_036263135.1_ASM3626313v1_genomic.fna	12	.	.	.	.	.	.	.	.	.	.	.	.	.	.	.	.	.	.	.	.	.	100	.	100	87.38	.	.	.	.	.	.	100	.	.	.	100	.	.	.	97.59	.	.	.	.	100.00;100.00;100.00	.	.	.
GCF_036264895.1_ASM3626489v1_genomic.fna	12	.	.	.	.	.	.	.	.	.	.	.	.	.	.	.	.	.	.	.	.	.	100	.	100	87.38	.	.	.	.	.	.	100	.	.	.	100	.	.	.	97.59	.	.	.	.	100.00;100.00;100.00	.	.	.
GCF_036266595.1_ASM3626659v1_genomic.fna	12	.	.	.	.	.	.	.	.	.	.	.	.	.	.	.	.	.	.	.	.	.	100	.	100	87.38	.	.	.	.	.	.	100	.	.	.	100	.	.	.	97.59	.	.	.	.	100.00;100.00;100.00	.	.	.
GCF_036268395.1_ASM3626839v1_genomic.fna	12	.	.	.	.	.	.	.	.	.	.	.	.	.	.	.	.	.	.	.	.	.	100	.	100	87.38	.	.	.	.	.	.	100	.	.	.	100	.	.	.	97.59	.	.	.	.	100.00;100.00;100.00	.	.	.
GCF_036270335.1_ASM3627033v1_genomic.fna	12	.	.	.	.	.	.	.	.	.	.	.	.	.	.	.	.	.	.	.	.	.	100	.	100	87.38	.	.	.	.	.	.	100	.	.	.	100	.	.	.	97.59	.	.	.	.	100.00;100.00;100.00	.	.	.
GCF_036272135.1_ASM3627213v1_genomic.fna	12	.	.	.	.	.	.	.	.	.	.	.	.	.	.	.	.	.	.	.	.	.	100	.	100	87.38	.	.	.	.	.	.	100	.	.	.	100	.	.	.	97.59	.	.	.	.	100.00;100.00;100.00	.	.	.
GCF_036273895.1_ASM3627389v1_genomic.fna	12	.	.	.	.	.	.	.	.	.	.	.	.	.	.	.	.	.	.	.	.	.	100	.	100	87.38	.	.	.	.	.	.	100	.	.	.	100	.	.	.	97.59	.	.	.	.	100.00;100.00;100.00	.	.	.
GCF_036275755.1_ASM3627575v1_genomic.fna	11	.	.	.	.	.	.	.	.	.	.	.	.	.	.	.	.	.	.	.	.	.	100	.	100	87.38	.	.	.	.	.	.	100	.	.	.	100	.	.	.	.	.	.	.	.	100.00;100.00	.	.	.
GCF_036277495.1_ASM3627749v1_genomic.fna	3	.	.	.	.	.	.	.	.	.	.	.	.	.	.	.	.	.	.	.	.	.	.	.	.	.	.	.	.	.	.	.	.	.	.	.	.	.	.	.	100	.	.	.	.	.	.	.	.
GCF_036279155.1_ASM3627915v1_genomic.fna	3	.	.	.	.	.	.	.	.	.	.	.	.	.	.	.	.	.	.	.	.	.	.	.	.	.	.	.	.	.	.	.	.	.	.	.	.	.	.	.	100	.	.	.	.	.	.	.	.
GCF_036280735.1_ASM3628073v1_genomic.fna	4	.	.	.	.	.	.	.	.	.	.	.	.	.	.	.	.	.	.	.	.	.	.	.	.	.	.	.	.	.	.	.	.	.	.	.	100	.	.	.	.	.	.	.	.	100	.	.	.
GCF_036281635.1_ASM3628163v1_genomic.fna	13	.	.	.	.	.	.	.	.	.	.	.	.	.	.	.	.	.	.	.	.	.	100	.	88.01	100	.	.	.	.	.	.	100	.	.	.	100	.	.	.	100	.	.	.	.	100.00;100.00	.	.	.
GCF_036281655.1_ASM3628165v1_genomic.fna	11	.	.	.	.	.	.	.	.	.	.	.	.	.	.	.	.	.	.	.	.	.	100	.	88.01	100	.	.	.	.	.	.	100	.	.	.	100	.	.	.	.	.	.	.	.	100.00;100.00	.	.	.
GCF_036324345.1_ASM3632434v1_genomic.fna	2	.	.	.	.	.	.	.	.	.	.	.	.	.	.	.	.	.	100	.	.	.	.	.	.	.	.	.	.	.	.	.	.	.	.	.	.	.	.	.	.	.	.	.	.	.	.	.	.
GCF_036352175.1_ASM3635217v1_genomic.fna	2	.	.	.	.	.	.	.	.	.	.	.	.	.	.	.	.	.	.	.	.	.	.	.	.	.	.	.	.	.	.	.	.	.	.	.	.	.	.	.	.	.	.	.	.	.	.	.	.
GCF_036352195.1_ASM3635219v1_genomic.fna	1	.	.	.	.	.	.	.	.	.	.	.	.	.	.	.	.	.	.	.	.	.	.	.	.	.	.	.	.	.	.	.	.	.	.	.	.	.	.	.	.	.	.	.	.	.	.	.	.
GCF_036352215.1_ASM3635221v1_genomic.fna	2	.	.	.	.	.	.	.	.	.	.	.	.	.	.	.	.	.	.	.	.	.	.	.	.	.	.	.	.	.	.	.	.	.	.	.	.	.	.	.	.	.	.	.	.	.	.	.	.
GCF_036352235.1_ASM3635223v1_genomic.fna	5	.	.	.	.	.	.	.	.	.	.	.	.	.	.	.	.	.	.	.	.	.	100	.	.	.	.	.	.	.	.	.	.	.	100	.	.	.	.	.	.	.	.	.	.	100	.	.	.
GCF_036542485.1_ASM3654248v1_genomic.fna	1	.	.	.	.	.	.	.	.	.	.	.	.	.	.	.	.	.	.	.	.	.	.	.	.	.	.	.	.	.	.	.	.	.	.	.	.	.	.	.	.	.	.	.	.	.	.	.	.
GCF_036669985.1_ASM3666998v1_genomic.fna	2	.	.	.	.	.	.	.	.	.	.	.	.	.	.	.	.	.	100	.	.	.	.	.	.	.	.	.	.	.	.	.	.	.	.	.	.	.	.	.	.	.	.	.	.	.	.	.	.
GCF_036689605.1_ASM3668960v1_genomic.fna	7	.	.	.	.	.	.	.	.	.	.	.	.	.	.	.	.	.	.	.	.	.	100	.	88.01	.	.	.	.	.	.	.	100	.	.	.	100	.	.	.	.	.	.	.	.	100.00;100.00	.	.	.
GCF_036772935.1_ASM3677293v1_genomic.fna	13	.	.	.	.	.	.	.	.	.	.	.	.	.	.	.	.	.	.	.	.	.	100	.	.	.	.	100	.	.	.	.	100.00;100.00	.	.	.	.	.	.	.	100	.	.	100	.	100.00;94.62	.	.	.
GCF_036774845.1_ASM3677484v1_genomic.fna	12	.	.	.	.	.	.	.	.	.	.	.	.	.	.	.	.	.	.	.	.	.	.	.	.	.	.	.	.	.	.	.	100	.	.	.	100	.	.	.	100	.	.	100	.	100	.	.	.
GCF_036793375.1_ASM3679337v1_genomic.fna	7	.	.	.	.	.	.	.	.	.	.	.	.	.	.	.	.	.	.	.	.	.	.	.	.	.	.	.	.	.	.	.	.	.	.	.	100	.	.	.	.	.	.	.	.	100	.	.	.
GCF_037013415.1_ASM3701341v1_genomic.fna	7	.	.	.	.	.	.	.	.	.	.	.	.	.	.	.	.	100	100	.	.	.	.	.	100	.	.	.	.	.	.	.	100	.	.	.	.	.	.	.	.	.	.	.	.	100	.	.	.
GCF_037019775.1_ASM3701977v1_genomic.fna	7	.	.	.	.	.	.	.	.	.	.	.	.	.	.	.	.	100.00;99.89;100.00;100.00;99.96;100.00;99.96;99.92;100.00;99.92;100.00;99.96;99.89;99.96;100.00	100	.	.	.	.	.	100	.	.	.	.	.	.	.	100	.	.	.	.	.	.	.	.	.	.	.	.	100	.	.	.
GCF_037198295.1_ASM3719829v1_genomic.fna	1	.	.	.	.	.	.	.	.	.	.	.	.	.	.	.	.	.	.	.	.	.	.	.	.	.	.	.	.	.	.	.	.	.	.	.	.	.	.	.	.	.	.	.	.	.	.	.	.
GCF_037238825.1_EfaR132_genomic.fna	3	.	.	.	.	.	.	.	.	.	.	.	.	.	.	.	.	.	.	.	.	.	.	.	.	.	.	.	.	.	.	.	.	.	.	.	.	.	.	.	.	.	.	.	.	100	.	.	.
GCF_037482205.1_ASM3748220v1_genomic.fna	13	.	.	.	.	.	.	.	.	.	.	.	.	.	.	.	.	.	.	.	.	.	100	.	88.01	.	.	.	.	.	.	.	100	.	.	.	.	.	100	.	97.59	.	.	100	.	100.00;100.00;100.00	.	.	.
GCF_038436665.1_ASM3843666v1_genomic.fna	12	.	.	.	.	.	.	.	.	.	.	100	.	.	.	.	.	.	100	.	.	.	100	.	100	100	.	.	.	.	.	.	100	100	.	.	.	.	.	.	100	.	.	.	.	100	.	.	.
GCF_038437885.1_ASM3843788v1_genomic.fna	11	.	.	.	.	.	.	.	.	.	.	100	.	.	.	.	.	.	100	.	.	.	.	.	100	.	.	.	.	.	.	.	100	.	.	.	.	.	.	.	100	.	.	.	.	100	.	.	.
GCF_038439085.1_ASM3843908v1_genomic.fna	12	.	.	.	.	.	.	.	.	.	.	100	.	.	.	.	.	.	100	.	.	.	100	.	100	.	.	.	.	.	.	.	100	.	.	.	.	.	.	.	100	.	.	.	.	100	.	.	.
GCF_038441015.1_ASM3844101v1_genomic.fna	9	.	.	.	.	.	.	.	.	.	.	100	.	.	.	.	.	.	100	.	.	.	100	.	.	.	.	.	.	.	.	.	100	.	.	.	.	.	.	.	100	.	.	.	.	98.95	.	.	.
GCF_038441105.1_ASM3844110v1_genomic.fna	10	.	.	.	.	.	.	.	.	.	.	100	.	.	.	.	.	.	100	.	.	.	91.04;100.00	.	100	100	.	.	.	.	.	.	100	100	.	.	.	.	.	.	100	.	.	.	.	100	.	.	.
GCF_038441115.1_ASM3844111v1_genomic.fna	8	.	.	.	.	.	.	.	.	.	.	100	.	.	.	.	.	.	100	.	.	.	.	.	100	.	.	.	.	.	.	.	100	.	.	.	.	.	.	.	.	.	.	.	.	100	.	.	.
GCF_038441125.1_ASM3844112v1_genomic.fna	9	.	.	.	.	.	.	.	.	.	.	100	.	.	.	.	.	.	100	.	.	.	.	.	100	.	.	.	.	.	.	.	100	.	.	.	.	.	.	.	100	.	.	.	.	100	.	.	.
GCF_038441135.1_ASM3844113v1_genomic.fna	12	.	.	.	.	.	.	.	.	.	.	100	.	.	.	.	.	.	100	.	.	.	100	.	100	.	.	.	.	.	.	.	100	.	.	.	.	.	.	.	100	.	.	.	.	100	.	.	.
GCF_038441145.1_ASM3844114v1_genomic.fna	9	.	.	.	.	.	.	.	.	.	.	100	.	.	.	.	.	.	100	.	.	.	100	.	100	.	.	.	.	.	.	.	100	.	.	.	.	.	.	.	.	.	.	.	.	100	.	.	.
GCF_038441155.1_ASM3844115v1_genomic.fna	7	.	.	.	.	.	.	.	.	.	.	100	100	.	.	.	.	.	85.61	.	.	.	100	.	.	.	.	.	.	.	.	.	100	.	.	.	.	.	.	.	.	.	.	.	.	100	.	.	.
GCF_038665115.1_ASM3866511v1_genomic.fna	9	.	.	.	.	.	.	.	.	.	.	100	.	.	.	.	.	.	100	.	.	.	100	.	88.45	.	.	.	.	.	.	.	100.00;100.00	.	.	.	.	.	.	.	.	.	.	.	.	100	.	.	.
GCF_039791395.1_ASM3979139v1_genomic.fna	2	.	.	.	.	.	.	.	.	.	.	.	.	.	.	.	.	.	.	.	.	.	.	.	.	.	.	.	.	.	.	.	.	.	.	.	.	.	.	.	.	.	.	.	.	.	.	.	.
GCF_039954945.1_ASM3995494v1_genomic.fna	6	.	.	.	.	.	.	.	.	.	.	100	.	.	.	.	.	.	.	.	.	.	.	.	.	100.00;100.00	.	.	.	.	.	.	.	.	.	.	.	.	.	.	.	.	.	.	.	100	.	.	.
GCF_039954985.1_ASM3995498v1_genomic.fna	0	.	.	.	.	.	.	.	.	.	.	.	.	.	.	.	.	.	.	.	.	.	.	.	.	.	.	.	.	.	.	.	.	.	.	.	.	.	.	.	.	.	.	.	.	.	.	.	.
GCF_039955025.1_ASM3995502v1_genomic.fna	6	.	.	.	.	.	.	.	.	.	.	100	.	.	.	.	.	.	.	.	.	.	.	.	.	100	.	.	.	.	.	.	.	.	.	.	.	.	.	.	.	.	.	.	.	100.00;100.00	.	.	.
GCF_039955065.1_ASM3995506v1_genomic.fna	2	.	.	.	.	.	.	.	.	.	.	.	.	.	.	.	.	.	.	.	.	.	.	.	.	.	.	.	.	.	.	.	.	.	.	.	.	.	.	.	.	.	.	.	.	.	.	.	.
GCF_040049835.1_ASM4004983v1_genomic.fna	0	.	.	.	.	.	.	.	.	.	.	.	.	.	.	.	.	.	.	.	.	.	.	.	.	.	.	.	.	.	.	.	.	.	.	.	.	.	.	.	.	.	.	.	.	.	.	.	.
GCF_040367385.1_ASM4036738v1_genomic.fna	8	.	.	.	.	.	.	.	.	.	.	100	.	.	.	.	.	.	100	.	.	.	99.93	.	100	.	.	.	.	.	.	.	100	.	.	.	.	.	.	.	.	.	.	.	.	100	.	.	.
GCF_040369085.1_ASM4036908v1_genomic.fna	9	.	.	.	.	.	.	.	.	.	.	100	.	.	.	.	.	.	100	.	.	.	100	.	100.00;100.00;100.00	.	.	.	.	.	.	.	100.00;99.87;99.87	.	.	.	.	.	.	.	.	.	.	.	.	100	.	.	.
GCF_040371495.1_ASM4037149v1_genomic.fna	4	.	.	.	.	.	.	.	.	.	.	.	.	.	.	.	.	.	.	.	.	.	100	.	.	.	.	.	.	.	.	.	.	.	.	.	.	.	.	.	.	.	.	.	.	100	.	.	.
GCF_040372185.1_ASM4037218v1_genomic.fna	8	.	.	.	.	.	.	.	.	.	.	100	.	.	.	.	.	.	100	.	.	.	100	.	100	.	.	.	.	.	.	.	100	.	.	.	.	.	.	.	.	.	.	.	.	100	.	.	.
GCF_040436415.1_ASM4043641v1_genomic.fna	10	.	.	.	.	.	.	.	.	.	.	.	.	.	.	.	.	.	.	.	.	.	100	.	100	87.38	.	.	.	.	.	.	100	.	.	.	.	.	.	.	.	.	.	.	.	100	.	.	.
GCF_040436425.1_ASM4043642v1_genomic.fna	10	.	.	.	.	.	.	.	.	.	.	.	.	.	.	.	.	.	.	.	.	.	100.00;99.86	.	100.00;100.00	87.38;87.38	.	.	.	.	.	.	100.00;100.00	.	.	.	.	.	.	.	.	.	.	.	.	100.00;99.87	.	.	.
GCF_040436435.1_ASM4043643v1_genomic.fna	10	.	.	.	.	.	.	.	.	.	.	.	.	.	.	.	.	.	.	.	.	.	100	.	100	87.38	.	.	.	.	.	.	100	.	.	.	.	.	.	.	.	.	.	.	.	100	.	.	.
GCF_040543485.1_ASM4054348v1_genomic.fna	1	.	.	.	.	.	.	.	.	.	.	.	.	.	.	.	.	.	.	.	.	.	.	.	.	.	.	.	.	.	.	.	.	.	.	.	.	.	.	.	.	.	.	.	.	.	.	.	.
GCF_040543505.1_ASM4054350v1_genomic.fna	1	.	.	.	.	.	.	.	.	.	.	.	.	.	.	.	.	.	.	.	.	.	.	.	.	.	.	.	.	.	.	.	.	.	.	.	.	.	.	.	.	.	.	.	.	.	.	.	.
GCF_040554215.1_ASM4055421v1_genomic.fna	2	.	.	.	.	.	.	.	.	.	.	.	.	.	.	.	.	.	.	.	.	.	.	.	.	.	.	.	.	.	.	.	.	.	.	.	.	.	.	.	100	.	.	.	.	.	.	.	.
GCF_040586835.1_ASM4058683v1_genomic.fna	1	.	.	.	.	.	.	.	.	.	.	.	.	.	.	.	.	.	.	.	.	.	.	.	.	.	.	.	.	.	.	.	.	.	.	.	.	.	.	.	.	.	.	.	.	.	.	.	.
GCF_040745045.1_ASM4074504v1_genomic.fna	2	.	.	.	.	.	.	.	.	.	.	.	.	.	.	.	.	.	100	.	.	.	.	.	.	.	.	.	.	.	.	.	.	.	.	.	.	.	.	.	.	.	.	.	.	.	.	.	.
GCF_900044005.1_ASM90004400v1_genomic.fna	6	.	.	.	.	.	.	.	.	.	.	.	.	.	.	.	.	.	100	.	.	.	.	.	100	.	.	.	.	.	.	.	100	.	.	100	.	.	.	.	.	.	.	.	.	99.48	.	.	.
GCF_900092475.1_Ef_aus00233_genomic.fna	7	.	.	.	.	.	.	.	.	.	.	.	100	.	.	.	.	.	100	.	.	.	91.04;100.00	.	.	.	.	.	.	.	.	.	.	.	.	.	.	.	.	.	100	.	.	.	.	100	.	.	.
GCF_900474605.1_41594_C01_genomic.fna	2	.	.	.	.	.	.	.	.	.	.	.	.	.	.	.	.	.	.	.	.	.	.	.	.	.	.	.	.	.	.	.	.	.	.	.	.	.	.	.	.	.	.	.	.	100	.	.	.
GCF_900634805.1_E0139_hybrid_assembly_genomic.fna	6	.	.	.	.	.	.	.	.	.	.	100	.	.	.	.	.	.	100	.	.	.	.	.	.	.	.	.	.	.	.	.	.	.	.	.	.	.	.	.	.	.	.	.	.	100	.	.	.
GCF_900635365.1_E1334_hybrid_assembly_genomic.fna	4	.	.	.	.	.	.	.	.	.	.	.	.	.	.	.	.	.	100	.	.	.	.	.	.	.	.	.	.	.	.	.	.	.	.	.	.	.	.	.	.	.	.	.	.	.	.	.	.
GCF_900635415.1_E6043_hybrid_assembly_genomic.fna	6	.	.	.	.	.	.	.	.	.	.	.	.	.	.	.	.	.	100	.	.	.	100.00;86.04	.	.	100	.	.	.	.	.	.	.	100	.	.	.	.	.	.	.	.	.	.	.	98.56	.	.	.
GCF_900636615.1_43116_B01_genomic.fna	1	.	.	.	.	.	.	.	.	.	.	.	.	.	.	.	.	.	.	100	.	.	.	.	.	.	.	.	.	.	.	.	.	.	.	.	.	.	.	.	.	.	.	.	.	.	.	.	.
GCF_900636775.1_44087_G01_genomic.fna	1	.	.	.	.	.	.	.	.	.	.	.	.	.	.	.	.	.	.	.	.	.	.	.	.	.	.	.	.	.	.	.	.	.	.	.	.	.	.	.	.	.	.	.	.	.	.	.	.
GCF_900637035.1_46582_D01_genomic.fna	2	.	.	.	.	.	.	.	.	.	.	.	.	.	.	.	.	.	100	.	.	.	.	.	.	.	.	.	.	.	.	.	.	.	.	.	.	.	.	.	.	.	.	.	.	.	.	.	.
GCF_900638765.1_E2079_hybrid_assembly_genomic.fna	3	.	.	.	.	.	.	.	.	.	.	.	.	.	.	.	.	.	100	.	.	.	.	.	.	100	.	.	.	.	.	.	.	.	.	.	.	.	.	.	.	.	.	.	.	.	.	.	.
GCF_900638775.1_E4227_hybrid_assembly_genomic.fna	4	.	.	.	.	.	.	.	.	.	.	100	.	.	.	.	.	.	100	.	.	.	.	.	.	.	.	.	.	.	.	.	.	.	.	.	.	.	.	.	.	.	.	.	.	.	.	.	.
GCF_900638785.1_E1774_hybrid_assembly_genomic.fna	11	.	.	.	.	.	.	.	.	.	.	.	.	.	.	.	.	.	100	.	.	.	.	.	100	100	.	.	.	.	.	.	100	.	.	.	.	.	.	.	100	.	.	.	.	100	.	.	.
GCF_900638805.1_E4402_hybrid_assembly_genomic.fna	3	.	.	.	.	.	.	.	.	.	.	.	.	.	.	.	.	.	100	.	.	.	.	.	.	.	.	.	.	.	.	.	.	.	.	.	.	.	.	.	.	.	.	.	.	.	.	.	.
GCF_900638815.1_E0595_hybrid_assembly_genomic.fna	5	.	.	.	.	.	.	.	.	.	.	100	.	.	.	.	.	.	100	.	.	.	.	.	.	.	.	.	.	.	.	.	.	.	.	.	.	.	.	.	.	.	.	.	.	100	.	.	.
GCF_900638825.1_E4438_hybrid_assembly_genomic.fna	3	.	.	.	.	.	.	.	.	.	.	.	.	.	.	.	.	.	100	.	.	.	.	.	.	.	.	.	.	.	.	.	.	.	.	.	.	.	.	.	.	.	.	.	.	.	.	.	.
GCF_900639335.1_E7067_hybrid_assembly_genomic.fna	8	.	.	.	.	.	.	.	.	.	.	100	.	.	.	.	.	.	100	.	.	.	100	.	100	.	.	.	.	.	.	.	100	.	.	.	.	.	.	.	.	.	.	.	.	100	.	.	.
GCF_900639345.1_E6055_hybrid_assembly_genomic.fna	8	.	.	.	.	.	.	.	.	.	.	100	.	.	.	.	.	.	100	.	.	.	.	.	.	.	.	.	.	.	.	.	.	.	.	.	.	.	.	.	100	.	.	.	.	100	.	.	.
GCF_900639355.1_E7025_hybrid_assembly_genomic.fna	10	.	.	.	.	.	.	.	.	.	.	100	.	.	.	.	.	.	100	.	.	.	.	.	100	.	.	.	.	.	.	.	100	.	.	.	.	.	.	.	100	.	.	.	.	100	.	.	.
GCF_900639365.1_E7171_hybrid_assembly_genomic.fna	9	.	.	.	.	.	.	.	.	.	.	.	.	.	.	.	.	.	100	.	.	.	100	.	100	.	.	.	.	.	.	.	100	.	.	.	.	.	.	.	100	.	.	.	.	100	.	.	.
GCF_900639385.1_E7040_hybrid_assembly_genomic.fna	9	.	.	.	.	.	.	.	.	.	.	100	.	.	.	.	.	.	100	.	.	.	100.00;86.04	.	.	100	.	.	.	.	.	.	.	100	.	.	.	.	.	.	.	.	.	.	.	.	.	.	.
GCF_900639395.1_E6975_hybrid_assembly_genomic.fna	8	.	.	.	.	.	.	.	.	.	.	100	.	.	.	.	.	.	100	.	.	.	100	.	100	.	.	.	.	.	.	.	100.00;100.00	.	.	.	.	.	.	.	.	.	.	.	.	100.00;100.00	.	.	.
GCF_900639405.1_E4457_hybrid_assembly_genomic.fna	9	.	.	.	.	.	.	.	.	.	.	.	.	.	.	.	.	.	100	.	.	.	.	.	100	100	.	.	.	.	.	.	100	.	.	.	.	.	.	.	.	.	.	.	.	100	.	.	.
GCF_900639415.1_E6988_hybrid_assembly_genomic.fna	9	.	.	.	.	.	.	.	.	.	.	100	.	.	.	.	.	.	100	.	.	.	100.00;86.04	.	100	.	.	.	.	.	.	.	100	.	.	.	.	.	.	.	100	.	.	.	.	100	.	.	.
GCF_900639425.1_E7098_hybrid_assembly_genomic.fna	9	.	.	.	.	.	.	.	.	.	.	100	.	.	.	.	.	.	100	.	.	.	91.04	.	100	.	.	.	.	.	.	.	100	.	.	.	.	.	.	.	.	.	.	.	.	100	.	.	.
GCF_900639445.1_E7199_hybrid_assembly_genomic.fna	9	.	.	.	.	.	.	.	.	.	.	.	100	.	.	.	.	.	100	.	.	.	91.04	.	100	.	.	.	.	.	.	.	100	.	.	.	.	.	.	.	100	.	.	.	.	100.00;100.00	.	.	.
GCF_900639455.1_E7237_hybrid_assembly_genomic.fna	6	.	.	.	.	.	.	.	.	.	.	.	100	.	.	.	.	.	100	.	.	.	100	.	.	.	.	.	.	.	.	.	100	.	.	.	.	.	.	.	.	.	.	.	.	100	.	.	.
GCF_900639465.1_E7429_hybrid_assembly_genomic.fna	7	.	.	.	.	.	.	.	.	.	.	.	100	.	.	.	.	.	100	.	.	.	.	.	100	.	.	.	.	.	.	.	100	.	.	.	.	.	.	.	100.00;100.00	.	.	.	.	100	.	.	.
GCF_900639485.1_E7240_hybrid_assembly_genomic.fna	11	.	.	.	.	.	.	.	.	.	.	100	.	.	.	.	.	.	100	.	.	.	91.04	.	100.00;100.00	.	.	.	.	.	.	.	100.00;100.00	.	.	.	.	.	.	.	100	.	.	.	.	100.00;100.00	.	.	.
GCF_900639495.1_E7471_hybrid_assembly_genomic.fna	8	.	.	.	.	.	.	.	.	.	.	100	.	.	.	.	.	.	100	.	.	100	.	.	100	.	.	.	.	100	.	.	100	.	.	.	.	.	.	.	.	.	.	.	.	100	.	.	.
GCF_900639505.1_E7356_hybrid_assembly_genomic.fna	7	.	.	.	.	.	.	.	.	.	.	.	100	.	.	.	.	.	100	.	.	.	.	.	100	.	.	.	.	.	.	.	100	.	.	.	.	.	.	.	100.00;100.00	.	.	.	.	100	.	.	.
GCF_900639515.1_E7654_hybrid_assembly_genomic.fna	9	.	.	.	.	.	.	.	.	.	.	.	100	.	.	.	.	.	100	.	.	.	.	.	100	.	.	.	.	.	.	.	100	.	.	.	.	.	.	.	.	.	.	.	.	100	.	.	.
GCF_900639525.1_E7663_hybrid_assembly_genomic.fna	9	.	.	.	.	.	.	.	.	.	.	.	100	.	.	.	.	.	100	.	.	.	.	.	100	.	.	.	.	.	.	.	100	.	.	.	.	.	.	.	.	.	.	.	.	100	.	.	.
GCF_900639535.1_E8202_hybrid_assembly_genomic.fna	5	.	.	.	.	.	.	.	.	.	.	100	.	.	.	.	.	.	100	.	.	.	.	.	.	.	.	.	.	.	.	.	.	.	.	.	.	.	.	.	100	.	.	.	.	89.24	.	.	.
GCF_900639545.1_E7933_hybrid_assembly_genomic.fna	8	.	.	.	.	.	.	.	.	.	.	.	.	100	.	.	.	.	100	.	.	.	100.00;95.00;91.04	.	100	.	.	.	.	.	.	.	100	.	.	.	.	.	.	.	100	.	.	.	.	100	.	.	.
GCF_900639555.1_E8172_hybrid_assembly_genomic.fna	8	.	.	.	.	.	.	.	.	.	.	100	.	.	.	.	.	.	100	.	.	.	100	.	.	.	.	.	.	.	.	.	.	.	.	.	.	.	.	.	100	.	.	.	.	100	.	.	.
GCF_900639565.1_E8195_hybrid_assembly_genomic.fna	7	.	.	.	.	.	.	.	.	.	.	.	.	.	.	.	.	.	100	.	.	.	91.04	.	100	.	.	.	.	.	.	.	100	.	.	.	.	.	.	.	100	.	.	.	.	100	.	.	.
GCF_900639575.1_E8014_hybrid_assembly_genomic.fna	8	.	.	.	.	.	.	.	.	.	.	100	.	.	.	.	.	.	100	.	.	.	100	.	100	.	.	.	.	.	.	.	.	.	100	.	.	.	.	.	.	.	.	.	.	100	.	.	.
GCF_900639585.1_E7948_hybrid_assembly_genomic.fna	8	.	.	.	.	.	.	.	.	.	.	.	100	.	.	.	.	.	100	.	.	.	.	.	.	.	.	.	.	.	.	.	.	.	.	.	.	100	.	.	100.00;100.00	.	.	.	.	.	.	.	.
GCF_900639595.1_E8377_hybrid_assembly_genomic.fna	8	.	.	.	.	.	.	.	.	.	.	.	.	100	.	.	.	.	100	.	.	.	100.00;91.04	.	100	.	.	.	.	.	.	.	100	.	.	.	.	.	.	.	100	.	.	.	.	100	.	.	.
GCF_900639605.1_E8290_hybrid_assembly_genomic.fna	8	.	.	.	.	.	.	.	.	.	.	.	.	100	.	.	.	.	100	.	.	.	100.00;91.04	.	100	.	.	.	.	.	.	.	100	.	.	.	.	.	.	.	100	.	.	.	.	100	.	.	.
GCF_900639615.1_E8328_hybrid_assembly_genomic.fna	4	.	.	.	.	.	.	.	.	.	.	.	.	.	.	.	.	.	100	.	.	.	100.00;91.04	.	.	.	.	.	.	.	.	.	.	.	.	.	.	.	.	.	100	.	.	.	.	.	.	.	.
GCF_900639625.1_E8284_hybrid_assembly_genomic.fna	8	.	.	.	.	.	.	.	.	.	.	.	.	100	.	.	.	.	100	.	.	.	84.31;91.04	.	100	.	.	.	.	.	.	.	100	.	.	.	.	.	.	.	100	.	.	.	.	100	.	.	.
GCF_900639635.1_E8927_hybrid_assembly_genomic.fna	11	.	.	.	.	.	.	.	.	.	.	.	.	.	.	.	.	.	100	.	.	.	.	.	100	.	.	.	.	.	100	.	100	.	.	.	.	.	.	.	.	.	.	.	.	100.00;100.00	.	.	.
GCF_900639645.1_E8440_hybrid_assembly_genomic.fna	7	.	.	.	.	.	.	.	.	.	.	.	100	.	.	.	.	.	100	.	.	.	.	.	100	.	.	.	.	.	.	.	100	.	.	.	.	.	.	.	100.00;100.00	.	.	.	.	100	.	.	.
GCF_900639655.1_E8691_hybrid_assembly_genomic.fna	6	.	.	.	.	.	.	.	.	.	.	.	.	.	.	.	.	.	100	.	.	.	.	.	100	.	.	.	.	.	.	.	100	.	.	.	.	.	.	.	.	.	.	.	.	100	.	.	.
GCF_900639665.1_E7114_hybrid_assembly_genomic.fna	8	.	.	.	.	.	.	.	.	.	.	100	.	.	.	.	.	.	100	.	.	.	100	.	99.89	.	.	.	.	.	.	.	100.00;100.00	.	.	.	.	.	.	.	.	.	.	.	.	100.00;100.00	.	.	.
GCF_900639705.1_E9101_hybrid_assembly_genomic.fna	3	.	.	.	.	.	.	.	.	.	.	.	.	.	.	.	.	.	100	.	.	.	.	.	.	.	.	.	.	.	.	.	.	.	.	.	.	.	.	.	.	.	.	.	.	.	.	.	.
GCF_900639715.1_E8414_hybrid_assembly_genomic.fna	7	.	.	.	.	.	.	.	.	.	.	100	.	.	.	.	.	.	100	.	.	.	87.78	.	.	100	.	.	.	.	.	.	.	.	.	.	.	.	.	.	100	.	.	.	.	100	.	.	.
GCF_900639725.1_E8423_hybrid_assembly_genomic.fna	10	.	.	.	.	.	.	.	.	.	.	100	.	.	.	.	.	.	100	.	.	.	100	.	.	.	.	.	.	.	.	.	100	.	.	.	.	.	.	.	99.40;100.00	.	.	.	.	100	.	.	.
GCF_900639745.1_E4456_hybrid_assembly_genomic.fna	11	.	.	.	.	.	.	.	.	.	.	.	.	.	.	.	.	.	100	.	.	.	.	.	100.00;100.00	100.00;100.00	.	.	.	.	.	.	100.00;100.00	.	.	.	.	.	.	.	.	.	.	.	.	100.00;100.00	.	.	.
GCF_900640265.1_E4239_hybrid_assembly_genomic.fna	4	.	.	.	.	.	.	.	.	.	.	100	.	.	.	.	.	.	100	.	.	.	.	.	.	.	.	.	.	.	.	.	.	.	.	.	.	.	.	.	.	.	.	.	.	.	.	.	.
GCF_900683475.1_42042_G02_genomic.fna	2	.	.	.	.	.	.	.	.	.	.	.	.	.	.	.	.	.	100	.	.	.	.	.	.	.	.	.	.	.	.	.	.	.	.	.	.	.	.	.	.	.	.	.	.	.	.	.	.
GCF_901553725.1_42197_D01_genomic.fna	1	.	.	.	.	.	.	.	.	.	.	.	.	.	.	.	.	.	.	.	.	.	.	.	.	.	.	.	.	.	.	.	.	.	.	.	.	.	.	.	.	.	.	.	.	.	.	.	.
GCF_902379005.2_UHGG_MGYG-HGUT-01694_genomic.fna	1	.	.	.	.	.	.	.	.	.	.	.	.	.	.	.	.	.	.	.	.	.	.	.	.	.	.	.	.	.	.	.	.	.	.	.	.	.	.	.	.	.	.	.	.	.	.	.	.
GCF_906464835.1_TM6294_genomic.fna	15	.	.	.	.	.	.	.	.	.	.	.	.	.	.	.	.	.	.	.	.	.	100	.	100	87.38	.	.	.	.	.	.	100	.	.	.	100	.	.	.	97.59	.	.	.	.	100.00;100.00;100.00	.	.	.
GCF_906464865.1_WE0438_genomic.fna	8	.	.	.	.	.	.	.	.	.	.	.	.	.	.	.	.	.	.	.	.	.	.	.	.	.	.	.	.	.	.	.	.	.	.	.	.	.	.	.	.	.	.	.	.	100	.	.	.
GCF_906464875.1_BX8117_genomic.fna	8	.	.	.	.	.	.	.	.	.	.	.	.	.	.	.	.	.	.	.	.	.	.	.	.	.	.	.	.	.	.	.	.	.	.	.	100.00;100.00	.	.	.	100	.	.	.	.	100	.	.	.
GCF_906464895.1_WE0851_genomic.fna	11	.	.	.	.	.	.	.	.	.	.	.	.	.	.	.	.	.	.	.	.	.	100.00;99.65	.	.	.	.	.	.	.	.	.	100	.	.	.	.	.	.	.	100	.	.	100	.	100.00;100.00	.	.	.
GCF_906464915.2_WE0254_genomic.fna	9	.	.	.	.	.	.	.	.	.	.	.	.	.	.	.	.	.	.	.	.	.	.	.	100	.	.	100	.	.	.	.	100	.	.	.	.	.	.	.	.	.	.	100	.	100	.	.	.
GCF_906464925.1_BX5936_genomic.fna	8	.	.	.	.	.	.	.	.	.	.	.	.	.	.	.	.	.	.	.	.	.	.	.	.	.	.	.	.	.	.	.	.	.	.	.	100	.	.	.	.	.	.	.	.	100	.	.	.
GCF_907163255.1_AUS2001_genomic.fna	9	.	.	.	.	.	.	.	.	.	.	.	.	.	.	.	.	.	100	.	.	.	100.00;86.04	.	100	.	.	.	.	.	.	.	100	.	.	.	.	.	.	.	.	.	.	.	.	100	.	.	.
GCF_907163315.1_AUS2002_genomic.fna	10	.	.	.	.	.	.	.	.	.	.	.	.	.	.	100	.	.	100	.	.	.	100.00;86.04	.	100	.	.	.	.	.	.	.	100	.	.	.	.	.	.	.	.	.	.	.	.	100	.	.	.
GCF_907165365.1_USZ_VRE32_P32_hybrid_assembly_genomic.fna	8	.	.	.	.	.	.	.	.	.	.	100	.	.	.	.	.	.	100	.	.	.	99.86;86.04	.	100	.	.	.	.	.	.	.	.	.	100	.	.	.	.	.	100	.	.	.	.	100	.	.	.
GCF_907176135.1_USZ_VRE5_P5_hybrid_assembly_genomic.fna	8	.	.	.	.	.	.	.	.	.	.	100	.	.	.	.	.	.	100	.	.	.	91.04	.	100	.	.	.	.	.	.	.	.	.	100	.	.	.	.	.	.	.	.	.	.	100	.	.	.
GCF_907176815.1_USZ_VRE67_P60_hybrid_assembly_genomic.fna	8	.	.	.	.	.	.	.	.	.	.	100	.	.	.	.	.	.	100	.	.	.	91.04	.	100	.	.	.	.	.	.	.	.	.	100	.	.	.	.	.	.	.	.	.	.	100	.	.	.
GCF_907177285.1_USZ_VRE53_P46_hybrid_assembly_genomic.fna	8	.	.	.	.	.	.	.	.	.	.	100	.	.	.	.	.	.	100	.	.	.	86.04;100.00	.	100	.	.	.	.	.	.	.	.	.	100	.	.	.	.	.	.	.	.	.	.	100	.	.	.
GCF_931972305.1_P2005_genomic.fna	0	.	.	.	.	.	.	.	.	.	.	.	.	.	.	.	.	.	.	.	.	.	.	.	.	.	.	.	.	.	.	.	.	.	.	.	.	.	.	.	.	.	.	.	.	.	.	.	.
GCF_947054945.1_CIRMBP-1281_assembly_genomic.fna	1	.	.	.	.	.	.	.	.	.	.	.	.	.	.	.	.	.	.	.	.	.	.	.	.	.	.	.	.	.	.	.	.	.	.	.	.	.	.	.	.	.	.	.	.	.	.	.	.
GCF_947054965.1_CIRMBP-1246_assembly_genomic.fna	5	.	.	.	.	.	.	.	.	.	.	.	.	.	.	.	.	.	.	.	.	.	.	.	.	.	.	.	.	.	.	.	.	.	.	.	.	.	.	.	.	.	.	.	.	.	.	.	100
GCF_947055055.1_CIRMBP-1261_assembly_genomic.fna	2	.	.	.	.	.	.	.	.	.	.	.	.	.	.	.	.	.	.	.	.	.	.	.	.	.	.	.	.	.	.	.	.	.	.	.	.	.	.	.	.	.	.	.	.	.	.	.	.
GCF_947055095.1_CIRMBP-1212_assembly_genomic.fna	1	.	.	.	.	.	.	.	.	.	.	.	.	.	.	.	.	.	.	.	.	.	.	.	.	.	.	.	.	.	.	.	.	.	.	.	.	.	.	.	.	.	.	.	.	.	.	.	.
GCF_947055105.1_CIRMBP-1274_assembly_genomic.fna	3	.	.	.	.	.	.	.	.	.	.	.	.	.	.	.	.	.	.	.	.	.	.	.	.	.	.	.	.	.	.	.	.	.	.	.	.	.	.	.	.	.	.	.	.	100	.	.	.
GCF_947055185.1_CIRMBP-1228_assembly_genomic.fna	2	.	.	.	.	.	.	.	.	.	.	.	.	.	.	.	.	.	.	.	.	.	.	.	.	.	.	.	.	.	.	.	.	.	.	.	.	.	.	.	.	.	.	.	.	100	.	.	.
GCF_947055195.1_CIRMBP-1283_assembly_genomic.fna	3	.	.	.	.	.	.	.	.	.	.	.	.	.	.	.	.	.	.	.	.	.	.	.	.	.	.	.	.	.	.	.	.	.	.	.	.	.	.	.	.	.	.	.	.	100	.	.	.
GCF_947055595.1_CIRMBP-1302_assembly_genomic.fna	2	.	.	.	.	.	.	.	.	.	.	.	.	.	.	.	.	.	.	.	.	.	.	.	.	.	.	.	.	.	.	.	.	.	.	.	.	.	.	.	.	.	.	.	.	100	.	.	.
GCF_947055965.1_CIRMBP-1287_assembly_genomic.fna	2	.	.	.	.	.	.	.	.	.	.	.	.	.	.	.	.	.	.	.	.	.	.	.	.	.	.	.	.	.	.	.	.	.	.	.	.	.	.	.	.	.	.	.	.	.	.	.	.
GCF_963663795.1_piMetSpec1.Enterococcus_sp_1.1_genomic.fna	0	.	.	.	.	.	.	.	.	.	.	.	.	.	.	.	.	.	.	.	.	.	.	.	.	.	.	.	.	.	.	.	.	.	.	.	.	.	.	.	.	.	.	.	.	.	.	.	.
GCF_964062525.1_Enterococcus_gilvus_CIRM-BIA2700_genomic.fna	0	.	.	.	.	.	.	.	.	.	.	.	.	.	.	.	.	.	.	.	.	.	.	.	.	.	.	.	.	.	.	.	.	.	.	.	.	.	.	.	.	.	.	.	.	.	.	.	.
[truncated: 55 more columns]

## Sheet: Virulence genes
Accsition number of the genomes	Virulence genes detacted
	NUM_FOUND	EF0149	EF0485	EF0818	EF3023	ace	acm	asa1	bopD	cpsA	cpsB	cpsC	cpsD	cpsE	cpsF	cpsG	cpsH	cpsI	cpsJ	cpsK	cylA	cylB	cylI	cylL	cylM	cylR1	cylR2	cylS	ebpA	ebpB	ebpC	ecbA	efaA	esp	fsrA	fsrB	fsrC	fss1	fss2	fss3	gelE	prgB/asc10	scm	sgrA	sprE	srtC
GCF_000007785.1_ASM778v1_genomic.fna	39	100	100	100	100	100	.	100	100	100	100	100	100	100	100	100	100	100	100	100	.	.	99.9	100	100	100	100	100	100	100	100	99.85	100	.	100	100	100	100	100	100	100	100	.	.	100	100
GCF_000157355.2_ASM15735v2_genomic.fna	0	.	.	.	.	.	.	.	.	.	.	.	.	.	.	.	.	.	.	.	.	.	.	.	.	.	.	.	.	.	.	.	.	.	.	.	.	.	.	.	.	.	.	.	.	.
GCF_000172575.2_ASM17257v2_genomic.fna	17	.	.	100	83.44	100	.	.	100	100	100	.	.	.	.	.	.	.	.	.	.	.	.	.	.	.	.	.	100	100	100	.	100	.	100	100	100	100	.	.	100	.	.	.	100	100
GCF_000174395.2_ASM17439v2_genomic.fna	4	.	.	.	.	.	100	.	.	.	.	.	.	.	.	.	.	.	.	.	.	.	.	.	.	.	.	.	.	.	.	100	.	.	.	.	.	.	.	.	.	.	80.38	100	.	.
GCF_000211255.2_ASM21125v2_genomic.fna	15	.	.	.	83.39	.	.	.	100	100	100	.	.	.	.	.	.	.	.	.	.	.	.	.	.	.	.	.	100	100	100	.	100	.	.	.	80.65	100	.	100	100	100.00;99.95	.	.	100	100
GCF_000271405.2_ASM27140v2_genomic.fna	0	.	.	.	.	.	.	.	.	.	.	.	.	.	.	.	.	.	.	.	.	.	.	.	.	.	.	.	.	.	.	.	.	.	.	.	.	.	.	.	.	.	.	.	.	.
GCF_000281195.1_ASM28119v1_genomic.fna	18	.	.	100	100	100	.	.	100	100	100	.	.	.	.	.	.	.	.	.	.	.	.	.	.	.	.	.	100	100	100	.	100	.	100	100	100	100	86.74	.	100	.	.	.	100	100
GCF_000317915.1_ASM31791v1_genomic.fna	12	.	.	.	88.61	.	.	.	100	100	100	.	.	.	.	.	.	.	.	.	.	.	.	.	.	.	.	.	100	98.25	100	.	100	.	.	.	.	100	.	98.61	.	99.26	.	.	.	98.83
GCF_000336405.1_ASM33640v1_genomic.fna	2	.	.	.	.	.	97.97	.	.	.	.	.	.	.	.	.	.	.	.	.	.	.	.	.	.	.	.	.	.	.	.	.	.	.	.	.	.	.	.	.	.	.	80.38	.	.	.
GCF_000391485.2_ASM39148v2_genomic.fna	40	.	100	100	100	100	.	100	100	100	100	100	100	100	100	100	100	100	100	100	100	100	100.00;99.90	100	100	100	100	100	100	100	100	99.85	100	100	100	100	100	100	100	100	100	.	.	.	100	100
GCF_000504125.1_ASM50412v1_genomic.fna	0	.	.	.	.	.	.	.	.	.	.	.	.	.	.	.	.	.	.	.	.	.	.	.	.	.	.	.	.	.	.	.	.	.	.	.	.	.	.	.	.	.	.	.	.	.
GCF_000550745.1_ASM55074v1_genomic.fna	15	.	.	.	100	99.85	.	.	100	100	100	.	.	.	.	.	.	.	.	.	.	.	.	.	.	.	.	.	100	100	100	.	100	.	.	.	80.65	100	.	100	100	.	.	.	100	100
GCF_000737555.1_ASM73755v1_genomic.fna	2	.	.	.	.	.	86.24	.	.	.	.	.	.	.	.	.	.	.	.	.	.	.	.	.	.	.	.	.	.	.	.	.	.	.	.	.	.	.	.	.	.	.	85.12	.	.	.
GCF_000742975.1_ASM74297v1_genomic.fna	31	.	.	.	88.61	.	.	.	100	100	100	100	100	99.96	.	100	100	99.91	100	100	100	100	100	100	100	100	100	100	100	100	100	.	100	.	.	.	80.65	100	86.74	100	100	.	.	.	100	100
GCF_001298485.1_ASM129848v1_genomic.fna	2	.	.	.	.	.	97.97	.	.	.	.	.	.	.	.	.	.	.	.	.	.	.	.	.	.	.	.	.	.	.	.	.	.	.	.	.	.	.	.	.	.	.	99.8	.	.	.
GCF_001412695.1_ASM141269v1_genomic.fna	3	.	.	.	.	.	100	.	.	.	.	.	.	.	.	.	.	.	.	.	.	.	.	.	.	.	.	.	.	.	.	.	.	.	.	.	.	.	.	98.27	.	.	99.8	.	.	.
GCF_001518735.1_ASM151873v1_genomic.fna	5	.	.	.	.	.	100	.	.	.	.	.	.	.	.	.	.	.	.	.	.	.	.	.	.	.	.	.	.	.	.	100	.	.	.	.	.	.	.	98.27	.	.	100	100	.	.
GCF_001587115.1_ASM158711v1_genomic.fna	2	.	.	.	.	.	100	.	.	.	.	.	.	.	.	.	.	.	.	.	.	.	.	.	.	.	.	.	.	.	.	.	.	.	.	.	.	.	.	.	.	.	.	100	.	.
GCF_001598635.1_ASM159863v1_genomic.fna	14	.	.	.	88.61	.	.	.	100	100	100	.	.	.	.	.	.	.	.	.	.	.	.	.	.	.	.	.	100	100	100	.	100	.	.	.	80.65	99.98	.	100	100	.	.	.	100	98.83
GCF_001635875.1_ASM163587v1_genomic.fna	4	.	.	.	.	.	100	.	.	.	.	.	.	.	.	.	.	.	.	.	.	.	.	.	.	.	.	.	.	.	.	.	.	.	.	.	.	.	.	98.27	.	.	100	100	.	.
GCF_001641305.1_ASM164130v1_genomic.fna	0	.	.	.	.	.	.	.	.	.	.	.	.	.	.	.	.	.	.	.	.	.	.	.	.	.	.	.	.	.	.	.	.	.	.	.	.	.	.	.	.	.	.	.	.	.
GCF_001689055.2_ASM168905v2_genomic.fna	24	.	99.97	.	100	100	.	.	100	100	100	100	100	.	.	100	100	100	100	.	.	.	.	.	.	.	.	.	100	100	100	.	100	.	100	100	100	100	100	.	100	.	.	.	100	98.83
GCF_001720945.1_ASM172094v1_genomic.fna	4	.	.	.	.	.	100	.	.	.	.	.	.	.	.	.	.	.	.	.	.	.	.	.	.	.	.	.	.	.	.	.	.	.	.	.	.	.	.	98.27	.	.	100	100	.	.
GCF_001721065.1_ASM172106v1_genomic.fna	4	.	.	.	.	.	100	.	.	.	.	.	.	.	.	.	.	.	.	.	.	.	.	.	.	.	.	.	.	.	.	.	.	.	.	.	.	.	.	98.27	.	.	100	100	.	.
GCF_001721905.1_ASM172190v1_genomic.fna	4	.	.	.	.	.	100	.	.	.	.	.	.	.	.	.	.	.	.	.	.	.	.	.	.	.	.	.	.	.	.	.	.	.	.	.	.	.	.	98.27	.	.	98.49	100	.	.
GCF_001750885.1_ASM175088v1_genomic.fna	5	.	.	.	.	.	100	.	.	.	.	.	.	.	.	.	.	.	.	.	.	.	.	.	.	.	.	.	.	.	.	100	.	.	.	.	.	.	.	98.27	.	.	100	100	.	.
GCF_001886635.1_ASM188663v1_genomic.fna	5	.	.	.	.	.	100	.	.	.	.	.	.	.	.	.	.	.	.	.	.	.	.	.	.	.	.	.	.	.	.	100	.	.	.	.	.	.	.	98.23	.	.	97.13	100	.	.
GCF_001895905.1_ASM189590v1_genomic.fna	5	.	.	.	.	.	100	.	.	.	.	.	.	.	.	.	.	.	.	.	.	.	.	.	.	.	.	.	.	.	.	100	.	.	.	.	.	.	.	98.27	.	.	100	100	.	.
GCF_001953235.1_ASM195323v1_genomic.fna	4	.	.	.	.	.	100	.	.	.	.	.	.	.	.	.	.	.	.	.	.	.	.	.	.	.	.	.	.	.	.	.	.	.	.	.	.	.	.	98.27	.	.	100	100	.	.
GCF_001953255.1_ASM195325v1_genomic.fna	4	.	.	.	.	.	100	.	.	.	.	.	.	.	.	.	.	.	.	.	.	.	.	.	.	.	.	.	.	.	.	.	.	.	.	.	.	.	.	98.27	.	.	100	100	.	.
GCF_001989555.1_ASM198955v1_genomic.fna	36	.	99.97	100	.	100	.	100	100	100	100	100	100	100	100	100	100	100	100	100	100	.	100	100	100	100	100	100	100	100	100	99.85	100	83.94	.	.	80.65	100	86.78	100	100	.	.	.	100	98.71
GCF_002007625.1_ASM200762v1_genomic.fna	4	.	.	.	.	.	100	.	.	.	.	.	.	.	.	.	.	.	.	.	.	.	.	.	.	.	.	.	.	.	.	99.94	.	.	.	.	.	.	.	98.27	.	.	.	100	.	.
GCF_002024245.1_ASM202424v1_genomic.fna	5	.	.	.	.	.	100	.	.	.	.	.	.	.	.	.	.	.	.	.	.	.	.	.	.	.	.	.	.	.	.	99.94	.	.	.	.	.	.	.	98.27	.	.	100	100	.	.
GCF_002025045.1_ASM202504v1_genomic.fna	5	.	.	.	.	.	100	.	.	.	.	.	.	.	.	.	.	.	.	.	.	.	.	.	.	.	.	.	.	.	.	99.94	.	.	.	.	.	.	.	98.27	.	.	100	100	.	.
GCF_002025065.1_ASM202506v1_genomic.fna	4	.	.	.	.	.	100	.	.	.	.	.	.	.	.	.	.	.	.	.	.	.	.	.	.	.	.	.	.	.	.	99.94	.	.	.	.	.	.	.	98.27	.	.	.	100	.	.
GCF_002163735.1_ASM216373v1_genomic.fna	36	.	99.9	100	.	100	.	.	100	100	100	100	100	100	100	100	100	100	100	100	100	100	100	100	100	100	100	100	100	100	100	.	100	.	100	100	100	100	100	.	99.87	99.97	.	.	100	100
GCF_002197645.1_ASM219764v1_genomic.fna	0	.	.	.	.	.	.	.	.	.	.	.	.	.	.	.	.	.	.	.	.	.	.	.	.	.	.	.	.	.	.	.	.	.	.	.	.	.	.	.	.	.	.	.	.	.
GCF_002208945.1_ASM220894v2_genomic.fna	14	.	.	100	.	.	.	.	100	100	100	.	.	.	.	.	.	.	.	.	.	.	.	.	.	.	.	.	100	100	100	.	100	.	.	100	100	100	.	.	100	.	.	.	100	100
GCF_002216705.1_ASM221670v1_genomic.fna	0	.	.	.	.	.	.	.	.	.	.	.	.	.	.	.	.	.	.	.	.	.	.	.	.	.	.	.	.	.	.	.	.	.	.	.	.	.	.	.	.	.	.	.	.	.
GCF_002277935.1_ASM227793v1_genomic.fna	1	.	.	.	.	.	.	.	.	.	.	.	.	.	.	.	.	.	.	.	.	.	.	.	.	.	.	.	.	.	.	.	.	.	.	.	.	.	.	99.91	.	.	.	.	.	.
GCF_002278015.2_ASM227801v2_genomic.fna	0	.	.	.	.	.	.	.	.	.	.	.	.	.	.	.	.	.	.	.	.	.	.	.	.	.	.	.	.	.	.	.	.	.	.	.	.	.	.	.	.	.	.	.	.	.
GCF_002289045.2_ASM228904v2_genomic.fna	26	100	.	.	88.61	.	.	.	100	100	100	100	100	99.96	.	100	100	100	100	100	.	.	.	.	.	.	.	.	100	100	100	.	100	.	100	100	100	100	100	100	100	.	.	.	100	98.83
GCF_002290025.1_ASM229002v1_genomic.fna	1	.	.	.	.	.	.	.	.	.	.	.	.	.	.	.	.	.	.	.	.	.	.	.	.	.	.	.	.	.	.	.	.	.	.	.	.	.	.	99.97	.	.	.	.	.	.
GCF_002334625.1_ASM233462v1_genomic.fna	4	.	.	.	.	.	100	.	.	.	.	.	.	.	.	.	.	.	.	.	.	.	.	.	.	.	.	.	.	.	.	.	.	.	.	.	.	.	.	98.27	.	.	100	100	.	.
GCF_002355755.1_ASM235575v1_genomic.fna	17	.	.	100	93.78	100	.	.	100	100	100	.	.	.	.	.	.	.	.	.	.	.	.	.	.	.	.	.	100	100	100	.	100	.	100	100	100	100	.	.	99.87	.	.	.	100	98.83
GCF_002393265.1_ASM239326v1_genomic.fna	0	.	.	.	.	.	.	.	.	.	.	.	.	.	.	.	.	.	.	.	.	.	.	.	.	.	.	.	.	.	.	.	.	.	.	.	.	.	.	.	.	.	.	.	.	.
GCF_002442955.1_ASM244295v1_genomic.fna	4	.	.	.	.	.	100	.	.	.	.	.	.	.	.	.	.	.	.	.	.	.	.	.	.	.	.	.	.	.	.	100	.	.	.	.	.	.	.	98.27	.	.	100	.	.	.
GCF_002761255.1_ASM276125v1_genomic.fna	4	.	.	.	.	.	100	.	.	.	.	.	.	.	.	.	.	.	.	.	.	.	.	.	.	.	.	.	.	.	.	.	.	.	.	.	.	.	.	98.27	.	.	100	100	.	.
GCF_002761275.1_ASM276127v1_genomic.fna	4	.	.	.	.	.	100	.	.	.	.	.	.	.	.	.	.	.	.	.	.	.	.	.	.	.	.	.	.	.	.	.	.	.	.	.	.	.	.	98.27	.	.	100	100	.	.
GCF_002777275.1_ASM277727v1_genomic.fna	4	.	.	.	.	.	100	.	.	.	.	.	.	.	.	.	.	.	.	.	.	.	.	.	.	.	.	.	.	.	.	.	.	.	.	.	.	.	.	98.27	.	.	100	100	.	.
GCF_002813755.1_ASM281375v1_genomic.fna	0	.	.	.	.	.	.	.	.	.	.	.	.	.	.	.	.	.	.	.	.	.	.	.	.	.	.	.	.	.	.	.	.	.	.	.	.	.	.	.	.	.	.	.	.	.
GCF_002814115.1_ASM281411v1_genomic.fna	27	.	.	100	.	100	.	.	100	100	100	100	100	100	100	100	100	100	100	100	.	.	.	.	.	.	.	.	100	100	100	.	100	.	100	100	100	100	82.26	.	100	99.92	.	.	100	98.83
GCF_002831505.1_ASM283150v1_genomic.fna	1	.	.	.	.	.	86.06	.	.	.	.	.	.	.	.	.	.	.	.	.	.	.	.	.	.	.	.	.	.	.	.	.	.	.	.	.	.	.	.	.	.	.	.	.	.	.
GCF_002848385.1_ASM284838v1_genomic.fna	4	.	.	.	.	.	100	.	.	.	.	.	.	.	.	.	.	.	.	.	.	.	.	.	.	.	.	.	.	.	.	.	.	.	.	.	.	.	.	98.27	.	.	95.16	100	.	.
GCF_002848625.1_ASM284862v1_genomic.fna	4	.	.	.	.	.	100	.	.	.	.	.	.	.	.	.	.	.	.	.	.	.	.	.	.	.	.	.	.	.	.	.	.	.	.	.	.	.	.	98.27	.	.	100	100	.	.
GCF_002848645.1_ASM284864v1_genomic.fna	4	.	.	.	.	.	100	.	.	.	.	.	.	.	.	.	.	.	.	.	.	.	.	.	.	.	.	.	.	.	.	.	.	.	.	.	.	.	.	98.27	.	.	100	100	.	.
GCF_002848665.1_ASM284866v1_genomic.fna	4	.	.	.	.	.	100	.	.	.	.	.	.	.	.	.	.	.	.	.	.	.	.	.	.	.	.	.	.	.	.	.	.	.	.	.	.	.	.	98.27	.	.	100	100	.	.
GCF_002848685.1_ASM284868v1_genomic.fna	4	.	.	.	.	.	100	.	.	.	.	.	.	.	.	.	.	.	.	.	.	.	.	.	.	.	.	.	.	.	.	.	.	.	.	.	.	.	.	98.27	.	.	100	100	.	.
GCF_002848705.1_ASM284870v1_genomic.fna	4	.	.	.	.	.	100	.	.	.	.	.	.	.	.	.	.	.	.	.	.	.	.	.	.	.	.	.	.	.	.	.	.	.	.	.	.	.	.	98.27	.	.	100	100	.	.
GCF_002848725.1_ASM284872v1_genomic.fna	4	.	.	.	.	.	100	.	.	.	.	.	.	.	.	.	.	.	.	.	.	.	.	.	.	.	.	.	.	.	.	.	.	.	.	.	.	.	.	98.27	.	.	100	100	.	.
GCF_002848745.1_ASM284874v1_genomic.fna	4	.	.	.	.	.	100	.	.	.	.	.	.	.	.	.	.	.	.	.	.	.	.	.	.	.	.	.	.	.	.	.	.	.	.	.	.	.	.	98.27	.	.	100	100	.	.
GCF_002850515.1_ASM285051v1_genomic.fna	2	.	.	.	.	.	86.1	.	.	.	.	.	.	.	.	.	.	.	.	.	.	.	.	.	.	.	.	.	.	.	.	.	.	.	.	.	.	.	.	.	.	.	99.85	.	.	.
GCF_002850555.1_ASM285055v1_genomic.fna	0	.	.	.	.	.	.	.	.	.	.	.	.	.	.	.	.	.	.	.	.	.	.	.	.	.	.	.	.	.	.	.	.	.	.	.	.	.	.	.	.	.	.	.	.	.
GCF_002880635.1_ASM288063v1_genomic.fna	4	.	.	.	.	.	100	.	.	.	.	.	.	.	.	.	.	.	.	.	.	.	.	.	.	.	.	.	.	.	.	.	.	.	.	.	.	.	.	98.27	.	.	100	100	.	.
GCF_002973755.2_ASM297375v2_genomic.fna	3	.	.	.	.	.	100	.	.	.	.	.	.	.	.	.	.	.	.	.	.	.	.	.	.	.	.	.	.	.	.	.	.	.	.	.	.	.	.	.	.	.	80.38	100	.	.
GCF_002983785.1_ASM298378v1_genomic.fna	1	.	.	.	.	.	97.97	.	.	.	.	.	.	.	.	.	.	.	.	.	.	.	.	.	.	.	.	.	.	.	.	.	.	.	.	.	.	.	.	.	.	.	.	.	.	.
GCF_003020685.1_ASM302068v1_genomic.fna	4	.	.	.	.	.	100	.	.	.	.	.	.	.	.	.	.	.	.	.	.	.	.	.	.	.	.	.	.	.	.	99.94	.	.	.	.	.	.	.	98.27	.	.	.	100	.	.
GCF_003020705.1_ASM302070v1_genomic.fna	4	.	.	.	.	.	100	.	.	.	.	.	.	.	.	.	.	.	.	.	.	.	.	.	.	.	.	.	.	.	.	.	.	.	.	.	.	.	.	98.27	.	.	100	100	.	.
GCF_003020725.1_ASM302072v1_genomic.fna	4	.	.	.	.	.	100	.	.	.	.	.	.	.	.	.	.	.	.	.	.	.	.	.	.	.	.	.	.	.	.	.	.	.	.	.	.	.	.	98.27	.	.	100	100	.	.
GCF_003020745.1_ASM302074v1_genomic.fna	5	.	.	.	.	.	100	.	.	.	.	.	.	.	.	.	.	.	.	.	.	.	.	.	.	.	.	.	.	.	.	100	.	.	.	.	.	.	.	98.27	.	.	97.13	100	.	.
GCF_003020765.1_ASM302076v1_genomic.fna	3	.	.	.	.	.	100	.	.	.	.	.	.	.	.	.	.	.	.	.	.	.	.	.	.	.	.	.	.	.	.	.	.	.	.	.	.	.	.	98.23	.	.	.	100	.	.
GCF_003030425.1_ASM303042v1_genomic.fna	26	.	99.95	.	.	100	.	100	100	100	100	.	.	.	.	.	.	.	.	.	99.44;100.00	99.16;100.00	97.87;100.00	99.52;100.00	99.53;100.00	98.60;100.00	99.50;100.00	100.00;100.00	100	100	100	.	100	.	.	.	80.65	100	82.38	100	100	100	.	.	100	98.83
GCF_003071425.1_ASM307142v1_genomic.fna	5	.	.	.	.	.	100	.	.	.	.	.	.	.	.	.	.	.	.	.	.	.	.	.	.	.	.	.	.	.	.	100	.	.	.	.	.	.	.	98.27	.	.	100	100	.	.
GCF_003071445.1_ASM307144v1_genomic.fna	5	.	.	.	.	.	100	.	.	.	.	.	.	.	.	.	.	.	.	.	.	.	.	.	.	.	.	.	.	.	.	100	.	.	.	.	.	.	.	98.27	.	.	100	100	.	.
GCF_003269465.1_ASM326946v1_genomic.fna	1	.	.	.	.	.	99.91	.	.	.	.	.	.	.	.	.	.	.	.	.	.	.	.	.	.	.	.	.	.	.	.	.	.	.	.	.	.	.	.	.	.	.	.	.	.	.
GCF_003343305.1_ASM334330v1_genomic.fna	1	.	.	.	.	.	.	.	.	.	.	.	.	.	.	.	.	.	.	.	.	.	.	.	.	.	.	.	.	.	.	100.00;100.00	.	.	.	.	.	.	.	.	.	.	.	.	.	.
GCF_003345275.1_ASM334527v1_genomic.fna	36	.	99.97	100	.	100	.	100	100	100	100	100	100	100	100	100	100	100	100	100	100	100	100	100	100	100	100	100	100	100	100	99.85	100	.	.	.	80.65	100	86.78	100	100	.	.	.	100	98.71
GCF_003574925.1_ASM357492v1_genomic.fna	2	.	.	.	.	.	100	.	.	.	.	.	.	.	.	.	.	.	.	.	.	.	.	.	.	.	.	.	.	.	.	.	.	.	.	.	.	.	.	.	.	.	.	97.23	.	.
GCF_003641225.1_ASM364122v1_genomic.fna	0	.	.	.	.	.	.	.	.	.	.	.	.	.	.	.	.	.	.	.	.	.	.	.	.	.	.	.	.	.	.	.	.	.	.	.	.	.	.	.	.	.	.	.	.	.
GCF_003711125.1_ASM371112v1_genomic.fna	2	.	98.26	.	.	.	.	.	.	.	.	.	.	.	.	.	.	.	.	.	.	.	.	.	.	.	.	.	.	.	.	.	.	.	.	.	.	.	.	100	.	.	.	.	.	.
GCF_003812305.1_ASM381230v1_genomic.fna	0	.	.	.	.	.	.	.	.	.	.	.	.	.	.	.	.	.	.	.	.	.	.	.	.	.	.	.	.	.	.	.	.	.	.	.	.	.	.	.	.	.	.	.	.	.
GCF_003812665.1_ASM381266v1_genomic.fna	34	.	99.97	100	.	100	.	.	100	100	100	100	100	100	100	100	100	100	100	100	100	100	99.90;100.00	100	100	100	100	100	100	100	100	.	100	.	.	.	80.65	100	86.78	100	100	.	.	.	100	98.83
GCF_003957375.1_ASM395737v1_genomic.fna	0	.	.	.	.	.	.	.	.	.	.	.	.	.	.	.	.	.	.	.	.	.	.	.	.	.	.	.	.	.	.	.	.	.	.	.	.	.	.	.	.	.	.	.	.	.
GCF_003957785.1_ASM395778v1_genomic.fna	5	.	.	.	.	.	100	.	.	.	.	.	.	.	.	.	.	.	.	.	.	.	.	.	.	.	.	.	.	.	.	100	.	.	.	.	.	.	.	98.23	.	.	100	100	.	.
GCF_003966385.1_ASM396638v1_genomic.fna	28	.	99.44	100	88.59	85.04	.	.	100	100	100	100	100	99.96	.	100	100	100	100	100	.	.	.	.	.	.	.	.	100	100	100	.	100	.	100	100	100	100	100	.	100	99.97	.	.	100	100
GCF_003966405.1_ASM396640v1_genomic.fna	28	.	99.44	100	88.59	85.04	.	.	100	100	100	100	100	99.96	.	100	100	100	100	100	.	.	.	.	.	.	.	.	100	100	100	.	100	.	100	100	100	100	100	.	100	99.97	.	.	100	100
GCF_004015145.1_ASM401514v1_genomic.fna	2	.	.	.	.	.	86.06	.	.	.	.	.	.	.	.	.	.	.	.	.	.	.	.	.	.	.	.	.	.	.	.	.	.	.	.	.	.	.	.	.	.	.	.	97.23	.	.
GCF_004101385.1_ASM410138v1_genomic.fna	2	.	.	.	.	.	86.1	.	.	.	.	.	.	.	.	.	.	.	.	.	.	.	.	.	.	.	.	.	.	.	.	.	.	.	.	.	.	.	.	.	.	.	.	97.23	.	.
GCF_004103475.1_ASM410347v1_genomic.fna	2	.	.	.	.	.	86.1	.	.	.	.	.	.	.	.	.	.	.	.	.	.	.	.	.	.	.	.	.	.	.	.	.	.	.	.	.	.	.	.	.	.	.	.	97.23	.	.
GCF_004332015.1_ASM433201v1_genomic.fna	34	.	.	100	100	.	.	.	100	100	100	100	100	99.92	.	100	100	100	100	100	100	100	100	100	100	100	100	100	100	100	100	.	100	.	100	100	100	100	86.72	.	100	100.00;100.00;99.97	.	.	100	98.83
GCF_004332035.1_ASM433203v1_genomic.fna	17	.	.	99.97	100	85.04	.	.	100	99.88	100	.	.	.	.	.	.	.	.	.	.	.	.	.	.	.	.	.	100	100	100	.	100	.	100	100	100	99.95	.	.	99.87	.	.	.	100	98.83
GCF_004332055.1_ASM433205v1_genomic.fna	1	.	.	.	.	.	97.97	.	.	.	.	.	.	.	.	.	.	.	.	.	.	.	.	.	.	.	.	.	.	.	.	.	.	.	.	.	.	.	.	.	.	.	.	.	.	.
GCF_005158025.1_ASM515802v1_genomic.fna	37	.	100	.	100	85.04	.	100	100	100	100	100	100	100	100	100	100	100	100	100	100.00;100.00	100.00;100.00	100.00;100.00	100.00;100.00	100.00;100.00	100.00;100.00	100.00;100.00	100.00;100.00	100	100	100	.	100	.	100	100	100	99.98	86.84	.	100	99.95	.	.	100	100
GCF_005158285.1_ASM515828v1_genomic.fna	0	.	.	.	.	.	.	.	.	.	.	.	.	.	.	.	.	.	.	.	.	.	.	.	.	.	.	.	.	.	.	.	.	.	.	.	.	.	.	.	.	.	.	.	.	.
GCF_005166365.1_ASM516636v1_genomic.fna	1	.	.	.	.	.	97.97	.	.	.	.	.	.	.	.	.	.	.	.	.	.	.	.	.	.	.	.	.	.	.	.	.	.	.	.	.	.	.	.	.	.	.	.	.	.	.
GCF_005347505.1_ASM534750v1_genomic.fna	1	.	.	.	.	.	.	.	.	.	.	.	.	.	.	.	.	.	.	.	.	.	.	.	.	.	.	.	.	.	.	.	.	.	.	.	.	.	.	100.00;98.27	.	.	.	.	.	.
GCF_005484525.1_ASM548452v1_genomic.fna	16	.	.	100	100	.	.	.	100	100	100	.	.	.	.	.	.	.	.	.	.	.	.	.	.	.	.	.	100	100	100	.	100	.	100	100	100	99.98	.	.	100	.	.	.	100	100
GCF_005576735.1_ASM557673v1_genomic.fna	3	.	.	.	.	.	100	.	.	.	.	.	.	.	.	.	.	.	.	.	.	.	.	.	.	.	.	.	.	.	.	99.97	.	.	.	.	.	.	.	.	.	.	97.13	.	.	.
GCF_005843965.1_ASM584396v1_genomic.fna	1	.	.	.	.	.	.	.	.	.	.	.	.	.	.	.	.	.	.	.	.	.	.	.	.	.	.	.	.	.	.	.	.	.	.	.	.	.	.	100	.	.	.	.	.	.
GCF_005886545.1_ASM588654v1_genomic.fna	3	.	.	.	.	.	100	.	.	.	.	.	.	.	.	.	.	.	.	.	.	.	.	.	.	.	.	.	.	.	.	.	.	.	.	.	.	.	.	98.27	.	.	.	100	.	.
GCF_005886655.1_ASM588665v1_genomic.fna	3	.	.	.	.	.	100	.	.	.	.	.	.	.	.	.	.	.	.	.	.	.	.	.	.	.	.	.	.	.	.	.	.	.	.	.	.	.	.	98.27	.	.	.	100	.	.
GCF_005886715.1_ASM588671v1_genomic.fna	4	.	.	.	.	.	100	.	.	.	.	.	.	.	.	.	.	.	.	.	.	.	.	.	.	.	.	.	.	.	.	.	.	.	.	.	.	.	.	98.27	.	.	100	100	.	.
GCF_005952885.1_ASM595288v1_genomic.fna	4	.	.	.	.	.	100	.	.	.	.	.	.	.	.	.	.	.	.	.	.	.	.	.	.	.	.	.	.	.	.	.	.	.	.	.	.	.	.	98.27	.	.	100	100	.	.
GCF_005979285.1_ASM597928v1_genomic.fna	19	.	.	100	100	.	.	99.77	100	100	100	.	.	.	.	.	.	.	.	.	.	.	.	.	.	.	.	.	100	100	100	.	100	.	100	100	100	100	82.34	99.5	99.87	.	.	.	100	98.83
GCF_005979305.1_ASM597930v1_genomic.fna	13	.	.	100	93.78	100	.	.	100	100	100	.	.	.	.	.	.	.	.	.	.	.	.	.	.	.	.	.	100	100	100	.	100	.	.	.	.	100	.	98.61	.	.	.	.	.	100
GCF_006007925.1_ASM600792v1_genomic.fna	4	.	.	.	.	.	100	.	.	.	.	.	.	.	.	.	.	.	.	.	.	.	.	.	.	.	.	.	.	.	.	.	.	.	.	.	.	.	.	98.27	.	.	100	100	.	.
GCF_006280355.1_ASM628035v1_genomic.fna	2	.	.	.	.	.	86.1	.	.	.	.	.	.	.	.	.	.	.	.	.	.	.	.	.	.	.	.	.	.	.	.	.	.	.	.	.	.	.	.	99.63	.	.	.	.	.	.
GCF_006337045.1_ASM633704v1_genomic.fna	4	.	.	.	.	.	100.00;100.00	.	.	.	.	.	.	.	.	.	.	.	.	.	.	.	.	.	.	.	.	.	.	.	.	99.85	.	.	.	.	.	.	.	.	.	.	85.58	100	.	.
GCF_006337145.1_ASM633714v1_genomic.fna	2	.	.	.	.	.	86.1	.	.	.	.	.	.	.	.	.	.	.	.	.	.	.	.	.	.	.	.	.	.	.	.	.	.	.	.	.	.	.	.	.	.	.	.	100	.	.
GCF_006349345.1_ASM634934v1_genomic.fna	29	.	99.95;100.00	.	93.78	.	.	.	100	100	100	100	100	100	100	100	100	100	100	100	100	100	99.90;100.00	100	100	100	100	100	100	100	100	.	100	.	.	.	.	100	99.94	.	.	.	.	.	.	98.83
GCF_006351785.1_ASM635178v1_genomic.fna	4	.	.	.	.	.	100	.	.	.	.	.	.	.	.	.	.	.	.	.	.	.	.	.	.	.	.	.	.	.	.	99.85	.	.	.	.	.	.	.	.	.	.	85.58	100	.	.
GCF_006351845.1_ASM635184v1_genomic.fna	2	.	.	.	.	.	86.1	.	.	.	.	.	.	.	.	.	.	.	.	.	.	.	.	.	.	.	.	.	.	.	.	.	.	.	.	.	.	.	.	.	.	.	85.43	.	.	.
GCF_006364815.1_ASM636481v1_genomic.fna	13	.	.	100	100	100	.	.	100	100	100	.	.	.	.	.	.	.	.	.	.	.	.	.	.	.	.	.	100	100	100	.	100	.	.	.	.	100	.	98.61	.	.	.	.	.	100
GCF_006494835.1_ASM649483v1_genomic.fna	37	100	100	100	100	100	.	.	100	100	100	100	100	100	100	100	100	100	100	100	.	.	99.9	100	100	100	100	100	100	100	100	99.85	100	.	100	100	100	100	100	100	100	.	.	.	100	100
GCF_006494855.1_ASM649485v1_genomic.fna	37	100	100	100	100	100	.	.	100	100	100	100	100	100	100	100	100	100	100	100	.	.	99.9	100	100	100	100	100	100	100	100	99.85	100	.	100	100	100	100	100	100	100	.	.	.	100	100
GCF_006494875.1_ASM649487v1_genomic.fna	37	100	100	100	100	100	.	.	100	100	100	100	100	100	100	100	100	100	100	100	.	.	99.9	100	100	100	100	100	100	100	100	99.85	100	.	100	100	100	100	100	100	100	.	.	.	100	100
GCF_006575625.1_ASM657562v1_genomic.fna	4	.	.	.	.	.	100	.	.	.	.	.	.	.	.	.	.	.	.	.	.	.	.	.	.	.	.	.	.	.	.	.	.	.	.	.	.	.	.	98.23	.	.	100	100	.	.
GCF_006741355.1_ASM674135v1_genomic.fna	1	.	.	.	.	.	.	.	.	.	.	.	.	.	.	.	.	.	.	.	.	.	.	.	.	.	.	.	.	.	.	.	.	.	.	.	.	.	.	.	.	.	99.5	.	.	.
GCF_006766145.1_ASM676614v1_genomic.fna	17	.	.	100	100	.	.	.	100	100	100	.	.	.	.	.	.	.	.	.	.	.	.	.	.	.	.	.	100	100	100	.	100	.	100	100	100	100	82.26	.	99.87	.	.	.	100	98.83
GCF_007917035.2_ASM791703v3_genomic.fna	5	.	.	.	.	.	100	.	.	.	.	.	.	.	.	.	.	.	.	.	.	.	.	.	.	.	.	.	.	.	.	100	.	.	.	.	.	.	.	98.27	.	.	100	100	.	.
GCF_007917315.3_ASM791731v3_genomic.fna	5	.	.	.	.	.	100	.	.	.	.	.	.	.	.	.	.	.	.	.	.	.	.	.	.	.	.	.	.	.	.	100	.	.	.	.	.	.	.	98.27	.	.	80.38	100	.	.
GCF_007923665.2_ASM792366v2_genomic.fna	1	.	.	.	.	.	86.1	.	.	.	.	.	.	.	.	.	.	.	.	.	.	.	.	.	.	.	.	.	.	.	.	.	.	.	.	.	.	.	.	.	.	.	.	.	.	.
GCF_007923785.2_ASM792378v2_genomic.fna	1	.	.	.	.	.	86.1	.	.	.	.	.	.	.	.	.	.	.	.	.	.	.	.	.	.	.	.	.	.	.	.	.	.	.	.	.	.	.	.	.	.	.	.	.	.	.
GCF_007923865.2_ASM792386v2_genomic.fna	1	.	.	.	.	.	.	.	.	.	.	.	.	.	.	.	.	.	.	.	.	.	.	.	.	.	.	.	.	.	.	.	.	.	.	.	.	.	.	.	.	.	99.55	.	.	.
GCF_007923885.2_ASM792388v2_genomic.fna	1	.	.	.	.	.	86.06	.	.	.	.	.	.	.	.	.	.	.	.	.	.	.	.	.	.	.	.	.	.	.	.	.	.	.	.	.	.	.	.	.	.	.	.	.	.	.
GCF_007923905.2_ASM792390v2_genomic.fna	1	.	.	.	.	.	86.1	.	.	.	.	.	.	.	.	.	.	.	.	.	.	.	.	.	.	.	.	.	.	.	.	.	.	.	.	.	.	.	.	.	.	.	.	.	.	.
GCF_007923925.2_ASM792392v2_genomic.fna	1	.	.	.	.	.	.	.	.	.	.	.	.	.	.	.	.	.	.	.	.	.	.	.	.	.	.	.	.	.	.	.	.	.	.	.	.	.	.	.	.	.	97.43	.	.	.
GCF_007923945.2_ASM792394v2_genomic.fna	2	.	.	.	.	.	96.91	.	.	.	.	.	.	.	.	.	.	.	.	.	.	.	.	.	.	.	.	.	.	.	.	.	.	.	.	.	.	.	.	.	.	.	80.33	.	.	.
GCF_007923965.2_ASM792396v2_genomic.fna	2	.	.	.	.	.	97.97	.	.	.	.	.	.	.	.	.	.	.	.	.	.	.	.	.	.	.	.	.	.	.	.	.	.	.	.	.	.	.	.	.	.	.	80.33	.	.	.
GCF_008000875.1_ASM800087v1_genomic.fna	1	.	.	.	.	.	100	.	.	.	.	.	.	.	.	.	.	.	.	.	.	.	.	.	.	.	.	.	.	.	.	.	.	.	.	.	.	.	.	.	.	.	.	.	.	.
GCF_008330605.1_ASM833060v1_genomic.fna	2	.	.	.	.	.	86.06	.	.	.	.	.	.	.	.	.	.	.	.	.	.	.	.	.	.	.	.	.	.	.	.	.	.	.	.	.	.	.	.	.	.	.	.	97.23	.	.
GCF_008728455.1_ASM872845v1_genomic.fna	4	.	.	.	.	.	100	.	.	.	.	.	.	.	.	.	.	.	.	.	.	.	.	.	.	.	.	.	.	.	.	.	.	.	.	.	.	.	.	98.27	.	.	80.38	100	.	.
GCF_008728475.1_ASM872847v1_genomic.fna	5	.	.	.	.	.	100	.	.	.	.	.	.	.	.	.	.	.	.	.	.	.	.	.	.	.	.	.	.	.	.	100	.	.	.	.	.	.	.	98.23	.	.	97.13	100	.	.
GCF_009036045.1_ASM903604v1_genomic.fna	3	.	.	.	.	.	100	.	.	.	.	.	.	.	.	.	.	.	.	.	.	.	.	.	.	.	.	.	.	.	.	.	.	.	.	.	.	.	.	.	.	.	100	100	.	.
GCF_009498175.3_ASM949817v3_genomic.fna	17	.	.	.	100	.	.	100	100	100	100	.	.	.	.	.	.	.	.	.	.	.	.	.	.	.	.	.	100	100	100	.	100	.	100	100	100	100	86.74	.	100	.	.	.	100	98.83
GCF_009662495.1_ASM966249v1_genomic.fna	19	.	.	100	88.61	100	.	.	100	100	100	.	.	.	.	.	.	.	.	.	.	.	.	.	.	.	.	.	100	100	100	.	100	.	100	100	91.82	100	.	100	100	99.95;99.26	.	.	100	100
GCF_009697285.1_ASM969728v1_genomic.fna	4	.	.	.	.	.	100	.	.	.	.	.	.	.	.	.	.	.	.	.	.	.	.	.	.	.	.	.	.	.	.	100	.	.	.	.	.	.	.	98.23	.	.	.	100	.	.
GCF_009707345.1_ASM970734v1_genomic.fna	1	.	.	.	.	.	.	.	.	.	.	.	.	.	.	.	.	.	.	.	.	.	.	.	.	.	.	.	.	.	.	.	.	.	.	.	.	.	.	99.85	.	.	.	.	.	.
GCF_009730155.1_ASM973015v1_genomic.fna	0	.	.	.	.	.	.	.	.	.	.	.	.	.	.	.	.	.	.	.	.	.	.	.	.	.	.	.	.	.	.	.	.	.	.	.	.	.	.	.	.	.	.	.	.	.
GCF_009734005.1_ASM973400v2_genomic.fna	4	.	.	.	.	.	100	.	.	.	.	.	.	.	.	.	.	.	.	.	.	.	.	.	.	.	.	.	.	.	.	.	.	.	.	.	.	.	.	98.27	.	.	100	100	.	.
GCF_009938075.1_ASM993807v1_genomic.fna	3	.	.	.	.	.	100	.	.	.	.	.	.	.	.	.	.	.	.	.	.	.	.	.	.	.	.	.	.	.	.	.	.	.	.	.	.	.	.	98.27	.	.	.	100	.	.
GCF_009938285.1_ASM993828v1_genomic.fna	3	.	.	.	.	.	99.95	.	.	.	.	.	.	.	.	.	.	.	.	.	.	.	.	.	.	.	.	.	.	.	.	.	.	.	.	.	.	.	.	98.23	.	.	100	.	.	.
GCF_010103655.1_ASM1010365v1_genomic.fna	31	.	100	.	93.78	.	.	.	100	100	100	100	100	100	100	100	100	100	100	100	100	100	99.90;100.00	100	100	100	100	100	100	100	100	.	100	100	.	.	.	100	99.94	.	.	88.34	.	.	.	98.83
GCF_010120755.1_ASM1012075v1_genomic.fna	4	.	.	.	.	.	100	.	.	.	.	.	.	.	.	.	.	.	.	.	.	.	.	.	.	.	.	.	.	.	.	.	.	.	.	.	.	.	.	98.27	.	.	80.38	100	.	.
GCF_011193375.1_ASM1119337v1_genomic.fna	26	.	.	.	100	100	.	.	100	100	100	100	100	100	100	100	100	100	100	100	.	.	.	.	.	.	.	.	100	100	100	.	100	.	100	100	100	99.95	91.06	.	100	.	.	.	100	100
GCF_011397115.1_ASM1139711v1_genomic.fna	0	.	.	.	.	.	.	.	.	.	.	.	.	.	.	.	.	.	.	.	.	.	.	.	.	.	.	.	.	.	.	.	.	.	.	.	.	.	.	.	.	.	.	.	.	.
GCF_011745645.1_ASM1174564v1_genomic.fna	2	.	.	.	.	.	86.06	.	.	.	.	.	.	.	.	.	.	.	.	.	.	.	.	.	.	.	.	.	.	.	.	.	.	.	.	.	.	.	.	.	.	.	.	97.23	.	.
GCF_012045365.1_ASM1204536v1_genomic.fna	1	.	.	.	.	.	86.1	.	.	.	.	.	.	.	.	.	.	.	.	.	.	.	.	.	.	.	.	.	.	.	.	.	.	.	.	.	.	.	.	.	.	.	.	.	.	.
GCF_012045505.1_ASM1204550v1_genomic.fna	1	.	.	.	.	.	86.1	.	.	.	.	.	.	.	.	.	.	.	.	.	.	.	.	.	.	.	.	.	.	.	.	.	.	.	.	.	.	.	.	.	.	.	.	.	.	.
GCF_012222705.1_ASM1222270v1_genomic.fna	0	.	.	.	.	.	.	.	.	.	.	.	.	.	.	.	.	.	.	.	.	.	.	.	.	.	.	.	.	.	.	.	.	.	.	.	.	.	.	.	.	.	.	.	.	.
GCF_012594215.1_ASM1259421v1_genomic.fna	29	.	100	.	93.78	.	.	.	100	100	100	100	100	100	100	100	100	100	100	100	100	100	100.00;99.90	100	80.82	100	100	100	100	100	100	.	100	83.94	.	.	.	100	.	.	.	.	.	.	.	98.83
GCF_012932975.2_ASM1293297v2_genomic.fna	4	.	.	.	.	.	100	.	.	.	.	.	.	.	.	.	.	.	.	.	.	.	.	.	.	.	.	.	.	.	.	.	.	.	.	.	.	.	.	98.27	.	.	100	100	.	.
GCF_012932985.2_ASM1293298v2_genomic.fna	4	.	.	.	.	.	100	.	.	.	.	.	.	.	.	.	.	.	.	.	.	.	.	.	.	.	.	.	.	.	.	.	.	.	.	.	.	.	.	98.27	.	.	100	100	.	.
GCF_012933055.2_ASM1293305v2_genomic.fna	4	.	.	.	.	.	100	.	.	.	.	.	.	.	.	.	.	.	.	.	.	.	.	.	.	.	.	.	.	.	.	.	.	.	.	.	.	.	.	98.27	.	.	100	100	.	.
GCF_012933075.2_ASM1293307v2_genomic.fna	4	.	.	.	.	.	100	.	.	.	.	.	.	.	.	.	.	.	.	.	.	.	.	.	.	.	.	.	.	.	.	.	.	.	.	.	.	.	.	98.27	.	.	100	100	.	.
GCF_012933165.2_ASM1293316v2_genomic.fna	4	.	.	.	.	.	100	.	.	.	.	.	.	.	.	.	.	.	.	.	.	.	.	.	.	.	.	.	.	.	.	.	.	.	.	.	.	.	.	98.27	.	.	100	100	.	.
GCF_012933195.2_ASM1293319v2_genomic.fna	4	.	.	.	.	.	100	.	.	.	.	.	.	.	.	.	.	.	.	.	.	.	.	.	.	.	.	.	.	.	.	.	.	.	.	.	.	.	.	98.23	.	.	97.13	100	.	.
GCF_012933245.2_ASM1293324v2_genomic.fna	4	.	.	.	.	.	100	.	.	.	.	.	.	.	.	.	.	.	.	.	.	.	.	.	.	.	.	.	.	.	.	.	.	.	.	.	.	.	.	98.27	.	.	100	100	.	.
GCF_012933265.2_ASM1293326v2_genomic.fna	3	.	.	.	.	.	100	.	.	.	.	.	.	.	.	.	.	.	.	.	.	.	.	.	.	.	.	.	.	.	.	.	.	.	.	.	.	.	.	98.23	.	.	.	100	.	.
GCF_012933285.2_ASM1293328v2_genomic.fna	3	.	.	.	.	.	100	.	.	.	.	.	.	.	.	.	.	.	.	.	.	.	.	.	.	.	.	.	.	.	.	.	.	.	.	.	.	.	.	.	.	.	100	100	.	.
GCF_012933295.2_ASM1293329v2_genomic.fna	3	.	.	.	.	.	100	.	.	.	.	.	.	.	.	.	.	.	.	.	.	.	.	.	.	.	.	.	.	.	.	.	.	.	.	.	.	.	.	98.23	.	.	.	100	.	.
GCF_012933345.2_ASM1293334v2_genomic.fna	4	.	.	.	.	.	100	.	.	.	.	.	.	.	.	.	.	.	.	.	.	.	.	.	.	.	.	.	.	.	.	.	.	.	.	.	.	.	.	98.27	.	.	100	100	.	.
GCF_013201055.1_ASM1320105v1_genomic.fna	2	.	.	.	.	.	86.06	.	.	.	.	.	.	.	.	.	.	.	.	.	.	.	.	.	.	.	.	.	.	.	.	.	.	.	.	.	.	.	.	.	.	.	.	97.23	.	.
GCF_013344605.1_ASM1334460v1_genomic.fna	19	.	99.95	100	100	100	.	.	100	100	100	.	.	.	.	.	.	.	.	.	.	.	.	.	.	.	.	.	100	100	100	.	100	.	100	100	100	100	86.74	.	100	.	.	.	100	100
GCF_013344625.1_ASM1334462v1_genomic.fna	23	.	.	.	88.61	.	.	.	100	100	100	100	100	99.48	.	100	100	99.91	100	100	.	.	.	.	.	.	.	.	100	100	100	.	99.89	.	.	.	80.65	100	86.74	100	100	.	.	.	100	100
GCF_013344645.1_ASM1334464v1_genomic.fna	23	.	.	.	88.61	.	.	.	100	100	100	100	100	99.48	.	100	100	99.91	100	100	.	.	.	.	.	.	.	.	100	100	100	.	99.89	.	.	.	80.65	100	86.74	100	100	.	.	.	100	100
GCF_013344665.1_ASM1334466v1_genomic.fna	26	.	.	100	.	99.85	.	.	100	100	100	100	100	100	100	100	100	100	100	100	.	.	.	.	.	.	.	.	100	100	100	.	100	.	100	100	100	99.92	100	.	99.87	.	.	.	100	100
GCF_013391145.1_ASM1339114v1_genomic.fna	0	.	.	.	.	.	.	.	.	.	.	.	.	.	.	.	.	.	.	.	.	.	.	.	.	.	.	.	.	.	.	.	.	.	.	.	.	.	.	.	.	.	.	.	.	.
GCF_013391165.1_ASM1339116v1_genomic.fna	0	.	.	.	.	.	.	.	.	.	.	.	.	.	.	.	.	.	.	.	.	.	.	.	.	.	.	.	.	.	.	.	.	.	.	.	.	.	.	.	.	.	.	.	.	.
GCF_013391185.1_ASM1339118v1_genomic.fna	0	.	.	.	.	.	.	.	.	.	.	.	.	.	.	.	.	.	.	.	.	.	.	.	.	.	.	.	.	.	.	.	.	.	.	.	.	.	.	.	.	.	.	.	.	.
GCF_013391205.1_ASM1339120v1_genomic.fna	0	.	.	.	.	.	.	.	.	.	.	.	.	.	.	.	.	.	.	.	.	.	.	.	.	.	.	.	.	.	.	.	.	.	.	.	.	.	.	.	.	.	.	.	.	.
GCF_013394305.1_ASM1339430v1_genomic.fna	0	.	.	.	.	.	.	.	.	.	.	.	.	.	.	.	.	.	.	.	.	.	.	.	.	.	.	.	.	.	.	.	.	.	.	.	.	.	.	.	.	.	.	.	.	.
GCF_014218175.1_ASM1421817v1_genomic.fna	0	.	.	.	.	.	.	.	.	.	.	.	.	.	.	.	.	.	.	.	.	.	.	.	.	.	.	.	.	.	.	.	.	.	.	.	.	.	.	.	.	.	.	.	.	.
GCF_014489455.1_ASM1448945v1_genomic.fna	28	.	99.31	100	.	.	.	.	100	100	100	100	100	99.96	.	100	100	100	100	100	.	.	.	.	.	.	.	.	100	100	100	99.85	100	.	100	100	100	100	100	100	100	99.95	.	.	100	100
GCF_014490015.1_ASM1449001v1_genomic.fna	5	.	.	.	.	.	100	.	.	.	.	.	.	.	.	.	.	.	.	.	.	.	.	.	.	.	.	.	.	.	.	100	.	.	.	.	.	.	.	98.27	.	.	97.13	100	.	.
GCF_014844195.1_ASM1484419v1_genomic.fna	0	.	.	.	.	.	.	.	.	.	.	.	.	.	.	.	.	.	.	.	.	.	.	.	.	.	.	.	.	.	.	.	.	.	.	.	.	.	.	.	.	.	.	.	.	.
GCF_014844215.1_ASM1484421v1_genomic.fna	0	.	.	.	.	.	.	.	.	.	.	.	.	.	.	.	.	.	.	.	.	.	.	.	.	.	.	.	.	.	.	.	.	.	.	.	.	.	.	.	.	.	.	.	.	.
GCF_014844235.1_ASM1484423v1_genomic.fna	15	.	.	.	.	100	.	.	100	100	100	.	.	.	.	.	.	.	.	.	.	.	.	.	.	.	.	.	100	100	100	.	100	.	100	100	100	100	.	.	100	.	.	.	100	98.83
GCF_014874615.1_ASM1487461v1_genomic.fna	4	.	.	.	.	.	100	.	.	.	.	.	.	.	.	.	.	.	.	.	.	.	.	.	.	.	.	.	.	.	.	.	.	.	.	.	.	.	.	98.27	.	.	100	100	.	.
GCF_015325925.1_ASM1532592v1_genomic.fna	5	.	.	.	.	.	100	.	.	.	.	.	.	.	.	.	.	.	.	.	.	.	.	.	.	.	.	.	.	.	.	100	.	.	.	.	.	.	.	98.27	.	.	80.38	100	.	.
GCF_015377745.1_ASM1537774v1_genomic.fna	26	.	.	100	100	.	.	.	100	100	100	100	100	100	99.88	100	100	100	100	100	.	.	.	.	.	.	.	.	100	100	100	.	100	.	100	100	100	100	100	.	100	.	.	.	100	98.83
GCF_015377765.1_ASM1537776v1_genomic.fna	2	.	.	.	.	.	86.24	.	.	.	.	.	.	.	.	.	.	.	.	.	.	.	.	.	.	.	.	.	.	.	.	.	.	.	.	.	.	.	.	.	.	.	85.12	.	.	.
GCF_015476295.1_ASM1547629v1_genomic.fna	3	.	.	.	.	.	100	.	.	.	.	.	.	.	.	.	.	.	.	.	.	.	.	.	.	.	.	.	.	.	.	.	.	.	.	.	.	.	.	98.23	.	.	.	100	.	.
GCF_015767695.1_ASM1576769v1_genomic.fna	1	.	.	.	.	.	97.97	.	.	.	.	.	.	.	.	.	.	.	.	.	.	.	.	.	.	.	.	.	.	.	.	.	.	.	.	.	.	.	.	.	.	.	.	.	.	.
GCF_015767715.1_ASM1576771v1_genomic.fna	2	.	.	.	.	.	86.1	.	.	.	.	.	.	.	.	.	.	.	.	.	.	.	.	.	.	.	.	.	.	.	.	.	.	.	.	.	.	.	.	.	.	.	98.64	.	.	.
GCF_015999405.1_ASM1599940v1_genomic.fna	3	.	.	.	.	.	99.95	.	.	.	.	.	.	.	.	.	.	.	.	.	.	.	.	.	.	.	.	.	.	.	.	.	.	.	.	.	.	.	.	.	.	.	100	100	.	.
GCF_015999425.1_ASM1599942v1_genomic.fna	3	.	.	.	.	.	100	.	.	.	.	.	.	.	.	.	.	.	.	.	.	.	.	.	.	.	.	.	.	.	.	.	.	.	.	.	.	.	.	.	.	.	100	100	.	.
GCF_015999505.1_ASM1599950v1_genomic.fna	0	.	.	.	.	.	.	.	.	.	.	.	.	.	.	.	.	.	.	.	.	.	.	.	.	.	.	.	.	.	.	.	.	.	.	.	.	.	.	.	.	.	.	.	.	.
GCF_015999605.1_ASM1599960v1_genomic.fna	5	.	.	.	.	.	100	.	.	.	.	.	.	.	.	.	.	.	.	.	.	.	.	.	.	.	.	.	.	.	.	100	.	.	.	.	.	.	.	98.27	.	.	98.49	100	.	.
GCF_016126675.1_ASM1612667v1_genomic.fna	4	.	.	.	.	.	100	.	.	.	.	.	.	.	.	.	.	.	.	.	.	.	.	.	.	.	.	.	.	.	.	100	.	.	.	.	.	.	.	98.27	.	.	.	100	.	.
GCF_016127235.1_ASM1612723v1_genomic.fna	0	.	.	.	.	.	.	.	.	.	.	.	.	.	.	.	.	.	.	.	.	.	.	.	.	.	.	.	.	.	.	.	.	.	.	.	.	.	.	.	.	.	.	.	.	.
GCF_016127635.1_ASM1612763v1_genomic.fna	0	.	.	.	.	.	.	.	.	.	.	.	.	.	.	.	.	.	.	.	.	.	.	.	.	.	.	.	.	.	.	.	.	.	.	.	.	.	.	.	.	.	.	.	.	.
GCF_016406345.1_ASM1640634v1_genomic.fna	4	.	.	.	.	.	100	.	.	.	.	.	.	.	.	.	.	.	.	.	.	.	.	.	.	.	.	.	.	.	.	100	.	.	.	.	.	.	.	98.27	.	.	.	100	.	.
GCF_016406365.1_ASM1640636v1_genomic.fna	5	.	.	.	.	.	100	.	.	.	.	.	.	.	.	.	.	.	.	.	.	.	.	.	.	.	.	.	.	.	.	100	.	.	.	.	.	.	.	98.27	.	.	81.74	100	.	.
GCF_016406385.1_ASM1640638v1_genomic.fna	5	.	.	.	.	.	100	.	.	.	.	.	.	.	.	.	.	.	.	.	.	.	.	.	.	.	.	.	.	.	.	100	.	.	.	.	.	.	.	98.27	.	.	80.38	100	.	.
GCF_016406405.1_ASM1640640v1_genomic.fna	3	.	.	.	.	.	100	.	.	.	.	.	.	.	.	.	.	.	.	.	.	.	.	.	.	.	.	.	.	.	.	.	.	.	.	.	.	.	.	98.27	.	.	.	100	.	.
GCF_016406425.1_ASM1640642v1_genomic.fna	5	.	.	.	.	.	100	.	.	.	.	.	.	.	.	.	.	.	.	.	.	.	.	.	.	.	.	.	.	.	.	100	.	.	.	.	.	.	.	98.27	.	.	98.49	100	.	.
GCF_016406445.1_ASM1640644v1_genomic.fna	5	.	.	.	.	.	100	.	.	.	.	.	.	.	.	.	.	.	.	.	.	.	.	.	.	.	.	.	.	.	.	100	.	.	.	.	.	.	.	98.27	.	.	80.38	100	.	.
GCF_016406465.1_ASM1640646v1_genomic.fna	3	.	.	.	.	.	100	.	.	.	.	.	.	.	.	.	.	.	.	.	.	.	.	.	.	.	.	.	.	.	.	.	.	.	.	.	.	.	.	98.27	.	.	100	.	.	.
GCF_016406485.1_ASM1640648v1_genomic.fna	3	.	.	.	.	.	100	.	.	.	.	.	.	.	.	.	.	.	.	.	.	.	.	.	.	.	.	.	.	.	.	.	.	.	.	.	.	.	.	.	.	.	80.38	100	.	.
GCF_016406505.1_ASM1640650v1_genomic.fna	5	.	.	.	.	.	100	.	.	.	.	.	.	.	.	.	.	.	.	.	.	.	.	.	.	.	.	.	.	.	.	100	.	.	.	.	.	.	.	98.27	.	.	80.38	100	.	.
GCF_016406525.1_ASM1640652v1_genomic.fna	5	.	.	.	.	.	100	.	.	.	.	.	.	.	.	.	.	.	.	.	.	.	.	.	.	.	.	.	.	.	.	100	.	.	.	.	.	.	.	98.27	.	.	98.49	100	.	.
GCF_016406545.1_ASM1640654v1_genomic.fna	4	.	.	.	.	.	100	.	.	.	.	.	.	.	.	.	.	.	.	.	.	.	.	.	.	.	.	.	.	.	.	100	.	.	.	.	.	.	.	98.27	.	.	.	100	.	.
GCF_016406565.1_ASM1640656v1_genomic.fna	4	.	.	.	.	.	100	.	.	.	.	.	.	.	.	.	.	.	.	.	.	.	.	.	.	.	.	.	.	.	.	100	.	.	.	.	.	.	.	98.27	.	.	.	100	.	.
GCF_016406585.1_ASM1640658v1_genomic.fna	4	.	.	.	.	.	100	.	.	.	.	.	.	.	.	.	.	.	.	.	.	.	.	.	.	.	.	.	.	.	.	100	.	.	.	.	.	.	.	98.27	.	.	.	100	.	.
GCF_016406605.1_ASM1640660v1_genomic.fna	4	.	.	.	.	.	100	.	.	.	.	.	.	.	.	.	.	.	.	.	.	.	.	.	.	.	.	.	.	.	.	100	.	.	.	.	.	.	.	98.27	.	.	80.38	.	.	.
GCF_016415025.1_ASM1641502v1_genomic.fna	4	.	.	.	.	.	100	.	.	.	.	.	.	.	.	.	.	.	.	.	.	.	.	.	.	.	.	.	.	.	.	100	.	.	.	.	.	.	.	98.27	.	.	.	100	.	.
GCF_016415105.1_ASM1641510v1_genomic.fna	4	.	.	.	.	.	100	.	.	.	.	.	.	.	.	.	.	.	.	.	.	.	.	.	.	.	.	.	.	.	.	100	.	.	.	.	.	.	.	98.27	.	.	.	100	.	.
GCF_016415285.1_ASM1641528v1_genomic.fna	4	.	.	.	.	.	100	.	.	.	.	.	.	.	.	.	.	.	.	.	.	.	.	.	.	.	.	.	.	.	.	100	.	.	.	.	.	.	.	98.27	.	.	.	100	.	.
GCF_016415325.1_ASM1641532v1_genomic.fna	4	.	.	.	.	.	100	.	.	.	.	.	.	.	.	.	.	.	.	.	.	.	.	.	.	.	.	.	.	.	.	100	.	.	.	.	.	.	.	98.27	.	.	.	100	.	.
GCF_016415345.1_ASM1641534v1_genomic.fna	3	.	.	.	.	.	100	.	.	.	.	.	.	.	.	.	.	.	.	.	.	.	.	.	.	.	.	.	.	.	.	100	.	.	.	.	.	.	.	.	.	.	.	100	.	.
GCF_016415365.1_ASM1641536v1_genomic.fna	3	.	.	.	.	.	100	.	.	.	.	.	.	.	.	.	.	.	.	.	.	.	.	.	.	.	.	.	.	.	.	.	.	.	.	.	.	.	.	98.27	.	.	.	100	.	.
GCF_016415385.1_ASM1641538v1_genomic.fna	3	.	.	.	.	.	100	.	.	.	.	.	.	.	.	.	.	.	.	.	.	.	.	.	.	.	.	.	.	.	.	.	.	.	.	.	.	.	.	98.27	.	.	.	100	.	.
GCF_016415405.1_ASM1641540v1_genomic.fna	4	.	.	.	.	.	100	.	.	.	.	.	.	.	.	.	.	.	.	.	.	.	.	.	.	.	.	.	.	.	.	.	.	.	.	.	.	.	.	98.27	.	.	100	100	.	.
GCF_016415425.1_ASM1641542v1_genomic.fna	5	.	.	.	.	.	100	.	.	.	.	.	.	.	.	.	.	.	.	.	.	.	.	.	.	.	.	.	.	.	.	100	.	.	.	.	.	.	.	98.27	.	.	95.61	100	.	.
GCF_016415445.1_ASM1641544v1_genomic.fna	4	.	.	.	.	.	100	.	.	.	.	.	.	.	.	.	.	.	.	.	.	.	.	.	.	.	.	.	.	.	.	100	.	.	.	.	.	.	.	.	.	.	80.38	100	.	.
GCF_016415465.1_ASM1641546v1_genomic.fna	4	.	.	.	.	.	100	.	.	.	.	.	.	.	.	.	.	.	.	.	.	.	.	.	.	.	.	.	.	.	.	100	.	.	.	.	.	.	.	98.27	.	.	.	100	.	.
GCF_016415485.1_ASM1641548v1_genomic.fna	3	.	.	.	.	.	100	.	.	.	.	.	.	.	.	.	.	.	.	.	.	.	.	.	.	.	.	.	.	.	.	.	.	.	.	.	.	.	.	.	.	.	86.64	100	.	.
GCF_016415505.1_ASM1641550v1_genomic.fna	5	.	.	.	.	.	99.12	.	.	.	.	.	.	.	.	.	.	.	.	.	.	.	.	.	.	.	.	.	.	.	.	100	.	.	.	.	.	.	.	98.27	.	.	86.64	100	.	.
GCF_016415545.1_ASM1641554v1_genomic.fna	4	.	.	.	.	.	100	.	.	.	.	.	.	.	.	.	.	.	.	.	.	.	.	.	.	.	.	.	.	.	.	100	.	.	.	.	.	.	.	.	.	.	80.38	100	.	.
GCF_016415565.1_ASM1641556v1_genomic.fna	4	.	.	.	.	.	100	.	.	.	.	.	.	.	.	.	.	.	.	.	.	.	.	.	.	.	.	.	.	.	.	100	.	.	.	.	.	.	.	.	.	.	86.64	100	.	.
GCF_016727125.1_ASM1672712v1_genomic.fna	0	.	.	.	.	.	.	.	.	.	.	.	.	.	.	.	.	.	.	.	.	.	.	.	.	.	.	.	.	.	.	.	.	.	.	.	.	.	.	.	.	.	.	.	.	.
GCF_016727265.1_ASM1672726v1_genomic.fna	0	.	.	.	.	.	.	.	.	.	.	.	.	.	.	.	.	.	.	.	.	.	.	.	.	.	.	.	.	.	.	.	.	.	.	.	.	.	.	.	.	.	.	.	.	.
GCF_016727305.1_ASM1672730v1_genomic.fna	0	.	.	.	.	.	.	.	.	.	.	.	.	.	.	.	.	.	.	.	.	.	.	.	.	.	.	.	.	.	.	.	.	.	.	.	.	.	.	.	.	.	.	.	.	.
GCF_016727325.1_ASM1672732v1_genomic.fna	0	.	.	.	.	.	.	.	.	.	.	.	.	.	.	.	.	.	.	.	.	.	.	.	.	.	.	.	.	.	.	.	.	.	.	.	.	.	.	.	.	.	.	.	.	.
GCF_016727345.1_ASM1672734v1_genomic.fna	0	.	.	.	.	.	.	.	.	.	.	.	.	.	.	.	.	.	.	.	.	.	.	.	.	.	.	.	.	.	.	.	.	.	.	.	.	.	.	.	.	.	.	.	.	.
GCF_016743855.1_ASM1674385v1_genomic.fna	2	.	.	.	.	.	86.1	.	.	.	.	.	.	.	.	.	.	.	.	.	.	.	.	.	.	.	.	.	.	.	.	.	.	.	.	.	.	.	.	.	.	.	96.97	.	.	.
GCF_016743895.1_ASM1674389v1_genomic.fna	23	.	.	.	.	.	.	.	100	100	100	100	100	100	100	100	100	100	100	100	.	.	.	.	.	.	.	.	100	100	100	.	100	.	.	.	80.65	100	86.78	100	100	.	.	.	100	100
GCF_016812095.1_ASM1681209v1_genomic.fna	17	.	100	.	93.78	.	.	.	100	100	100	.	.	.	.	.	.	.	.	.	.	.	.	.	.	.	.	.	100	100	100	.	100	.	100	100	100	100	.	.	100	86.19	.	.	100	98.83
GCF_016864255.1_ASM1686425v1_genomic.fna	5	.	.	.	.	.	100	.	.	.	.	.	.	.	.	.	.	.	.	.	.	.	.	.	.	.	.	.	.	.	.	100	.	.	.	.	.	.	.	98.23	.	.	97.13	100	.	.
GCF_017280035.1_ASM1728003v1_genomic.fna	17	.	100	.	93.78	.	.	.	100	100	100	.	.	.	.	.	.	.	.	.	.	.	.	.	.	.	.	.	100	100	100	.	100	.	100	100	100	100	.	.	100	86.19	.	.	100	98.83
GCF_017280235.1_ASM1728023v1_genomic.fna	17	.	100	.	93.78	.	.	.	100	100	100	.	.	.	.	.	.	.	.	.	.	.	.	.	.	.	.	.	100	100	100	.	100	.	100	100	100	100	.	.	100	86.19	.	.	100	98.83
GCF_017357805.1_ASM1735780v1_genomic.fna	15	.	.	100	.	.	.	.	100	100	100	.	.	.	.	.	.	.	.	.	.	.	.	.	.	.	.	.	100	100	100	.	100	.	100	100	100	100	.	.	100	.	.	.	100	100
GCF_017584065.1_ASM1758406v1_genomic.fna	4	.	.	.	.	.	100	.	.	.	.	.	.	.	.	.	.	.	.	.	.	.	.	.	.	.	.	.	.	.	.	.	.	.	.	.	.	.	.	98.27	.	.	100	100	.	.
GCF_017603725.1_ASM1760372v1_genomic.fna	3	.	.	.	.	.	100	.	.	.	.	.	.	.	.	.	.	.	.	.	.	.	.	.	.	.	.	.	.	.	.	.	.	.	.	.	.	.	.	.	.	.	100	100	.	.
GCF_017815655.1_ASM1781565v1_genomic.fna	4	.	.	.	.	.	100	.	.	.	.	.	.	.	.	.	.	.	.	.	.	.	.	.	.	.	.	.	.	.	.	.	.	.	.	.	.	.	.	98.27	.	.	100	100	.	.
GCF_017815675.1_ASM1781567v1_genomic.fna	3	.	.	.	.	.	100	.	.	.	.	.	.	.	.	.	.	.	.	.	.	.	.	.	.	.	.	.	.	.	.	.	.	.	.	.	.	.	.	98.23	.	.	.	100	.	.
GCF_017815695.1_ASM1781569v1_genomic.fna	4	.	.	.	.	.	100	.	.	.	.	.	.	.	.	.	.	.	.	.	.	.	.	.	.	.	.	.	.	.	.	.	.	.	.	.	.	.	.	98.27	.	.	100	100	.	.
GCF_017897965.1_ASM1789796v1_genomic.fna	4	.	.	.	.	.	100	.	.	.	.	.	.	.	.	.	.	.	.	.	.	.	.	.	.	.	.	.	.	.	.	.	.	.	.	.	.	.	.	98.23	.	.	97.13	100	.	.
GCF_017898005.1_ASM1789800v1_genomic.fna	4	.	.	.	.	.	100	.	.	.	.	.	.	.	.	.	.	.	.	.	.	.	.	.	.	.	.	.	.	.	.	.	.	.	.	.	.	.	.	98.23	.	.	97.13	100	.	.
GCF_017898025.1_ASM1789802v1_genomic.fna	4	.	.	.	.	.	100	.	.	.	.	.	.	.	.	.	.	.	.	.	.	.	.	.	.	.	.	.	.	.	.	.	.	.	.	.	.	.	.	98.27	.	.	100	100	.	.
GCF_018219285.1_ASM1821928v1_genomic.fna	1	.	.	.	.	.	99.95	.	.	.	.	.	.	.	.	.	.	.	.	.	.	.	.	.	.	.	.	.	.	.	.	.	.	.	.	.	.	.	.	.	.	.	.	.	.	.
GCF_018219325.1_ASM1821932v1_genomic.fna	3	.	.	.	.	.	100	.	.	.	.	.	.	.	.	.	.	.	.	.	.	.	.	.	.	.	.	.	.	.	.	.	.	.	.	.	.	.	.	98.27	.	.	.	100	.	.
GCF_018279145.1_ASM1827914v1_genomic.fna	2	.	.	.	.	.	100	.	.	.	.	.	.	.	.	.	.	.	.	.	.	.	.	.	.	.	.	.	.	.	.	.	.	.	.	.	.	.	.	.	.	.	97.13	.	.	.
GCF_018516845.1_ASM1851684v1_genomic.fna	1	.	.	.	.	.	86.1	.	.	.	.	.	.	.	.	.	.	.	.	.	.	.	.	.	.	.	.	.	.	.	.	.	.	.	.	.	.	.	.	.	.	.	.	.	.	.
GCF_018516925.1_ASM1851692v1_genomic.fna	3	.	.	.	.	.	100	.	.	.	.	.	.	.	.	.	.	.	.	.	.	.	.	.	.	.	.	.	.	.	.	.	.	.	.	.	.	.	.	.	.	.	80.38	100	.	.
GCF_018517045.1_ASM1851704v1_genomic.fna	3	.	.	.	.	.	86.1	.	.	.	.	.	.	.	.	.	.	.	.	.	.	.	.	.	.	.	.	.	.	.	.	.	.	.	.	.	.	.	.	.	.	.	87.7	100	.	.
GCF_018517065.1_ASM1851706v1_genomic.fna	1	.	.	.	.	.	97.97	.	.	.	.	.	.	.	.	.	.	.	.	.	.	.	.	.	.	.	.	.	.	.	.	.	.	.	.	.	.	.	.	.	.	.	.	.	.	.
GCF_018517085.1_ASM1851708v1_genomic.fna	1	.	.	.	.	.	.	.	.	.	.	.	.	.	.	.	.	.	.	.	.	.	.	.	.	.	.	.	.	.	.	.	.	.	.	.	.	.	.	.	.	.	99.55	.	.	.
GCF_018517105.1_ASM1851710v1_genomic.fna	3	.	.	.	.	.	100	.	.	.	.	.	.	.	.	.	.	.	.	.	.	.	.	.	.	.	.	.	.	.	.	.	.	.	.	.	.	.	.	.	.	.	80.38	100	.	.
GCF_018517125.1_ASM1851712v1_genomic.fna	14	.	.	.	.	.	.	.	100	100	100	.	.	.	.	.	.	.	.	.	.	.	.	.	.	.	.	.	100	100	100	.	100	.	.	.	80.65	100	.	100	100	99.97	.	.	100	100
GCF_018517185.1_ASM1851718v1_genomic.fna	1	.	.	.	.	.	100	.	.	.	.	.	.	.	.	.	.	.	.	.	.	.	.	.	.	.	.	.	.	.	.	.	.	.	.	.	.	.	.	.	.	.	.	.	.	.
GCF_018986755.2_ASM1898675v2_genomic.fna	35	.	99.97;99.31;99.95	100	.	100	.	.	100	100	100	100	100	100	100	100	100	100	100	100	100	100	100	100	100	100	100	100	100	100	100	99.85	100	.	.	.	80.65	100	86.78	100	100	.	.	.	100	100
GCF_019048325.1_ASM1904832v1_genomic.fna	0	.	.	.	.	.	.	.	.	.	.	.	.	.	.	.	.	.	.	.	.	.	.	.	.	.	.	.	.	.	.	.	.	.	.	.	.	.	.	.	.	.	.	.	.	.
GCF_019175425.1_ASM1917542v1_genomic.fna	1	.	.	.	.	.	89.06	.	.	.	.	.	.	.	.	.	.	.	.	.	.	.	.	.	.	.	.	.	.	.	.	.	.	.	.	.	.	.	.	.	.	.	.	.	.	.
GCF_019175445.1_ASM1917544v1_genomic.fna	1	.	.	.	.	.	100	.	.	.	.	.	.	.	.	.	.	.	.	.	.	.	.	.	.	.	.	.	.	.	.	.	.	.	.	.	.	.	.	.	.	.	.	.	.	.
GCF_019175465.1_ASM1917546v1_genomic.fna	2	.	.	.	.	.	97.97	.	.	.	.	.	.	.	.	.	.	.	.	.	.	.	.	.	.	.	.	.	.	.	.	.	.	.	.	.	.	.	.	.	.	.	80.38	.	.	.
GCF_019175485.1_ASM1917548v1_genomic.fna	0	.	.	.	.	.	.	.	.	.	.	.	.	.	.	.	.	.	.	.	.	.	.	.	.	.	.	.	.	.	.	.	.	.	.	.	.	.	.	.	.	.	.	.	.	.
GCF_019175505.1_ASM1917550v1_genomic.fna	0	.	.	.	.	.	.	.	.	.	.	.	.	.	.	.	.	.	.	.	.	.	.	.	.	.	.	.	.	.	.	.	.	.	.	.	.	.	.	.	.	.	.	.	.	.
GCF_019175525.1_ASM1917552v1_genomic.fna	2	.	.	.	.	.	86.1	.	.	.	.	.	.	.	.	.	.	.	.	.	.	.	.	.	.	.	.	.	.	.	.	.	.	.	.	.	.	.	.	.	.	.	82.2	.	.	.
GCF_019195415.1_ASM1919541v1_genomic.fna	30	.	100	.	93.78	.	.	.	100	100	100	100	100	100	100	100	100	100	100	100	100	100	100.00;99.90	100	100	100	100	100	100	100	100	.	100	100	.	.	.	100	99.94	.	.	.	.	.	.	98.83
GCF_019203145.1_ASM1920314v1_genomic.fna	2	.	.	.	.	.	86.06	.	.	.	.	.	.	.	.	.	.	.	.	.	.	.	.	.	.	.	.	.	.	.	.	.	.	.	.	.	.	.	.	.	.	.	.	97.23	.	.
GCF_019222705.1_ASM1922270v1_genomic.fna	27	.	.	100	93.78	99.85	.	.	100	100	100	100	100	100	100	100	100	100	100	100	.	.	.	.	.	.	.	.	100	100	100	.	100	.	100	100	100	100	86.84	.	100	.	.	.	100	100
GCF_019343125.1_ASM1934312v1_genomic.fna	2	.	.	.	.	.	86.1	.	.	.	.	.	.	.	.	.	.	.	.	.	.	.	.	.	.	.	.	.	.	.	.	.	.	.	.	.	.	.	.	.	.	.	.	97.23	.	.
GCF_019356355.1_ASM1935635v1_genomic.fna	2	.	.	.	.	.	100	.	.	.	.	.	.	.	.	.	.	.	.	.	.	.	.	.	.	.	.	.	.	.	.	.	.	.	.	.	.	.	.	.	.	.	100	.	.	.
GCF_019456555.1_ASM1945655v1_genomic.fna	0	.	.	.	.	.	.	.	.	.	.	.	.	.	.	.	.	.	.	.	.	.	.	.	.	.	.	.	.	.	.	.	.	.	.	.	.	.	.	.	.	.	.	.	.	.
GCF_019456575.1_ASM1945657v1_genomic.fna	0	.	.	.	.	.	.	.	.	.	.	.	.	.	.	.	.	.	.	.	.	.	.	.	.	.	.	.	.	.	.	.	.	.	.	.	.	.	.	.	.	.	.	.	.	.
GCF_019456595.1_ASM1945659v1_genomic.fna	0	.	.	.	.	.	.	.	.	.	.	.	.	.	.	.	.	.	.	.	.	.	.	.	.	.	.	.	.	.	.	.	.	.	.	.	.	.	.	.	.	.	.	.	.	.
GCF_019774535.1_ASM1977453v1_genomic.fna	24	.	.	.	.	.	.	.	100	100	100	100	100	100	100	100	100	100	100	100	.	.	.	.	.	.	.	.	100	100	100	.	100	.	.	.	80.65	100	86.78	100	100	99.97	.	.	100	100
GCF_019797905.1_ASM1979790v1_genomic.fna	0	.	.	.	.	.	.	.	.	.	.	.	.	.	.	.	.	.	.	.	.	.	.	.	.	.	.	.	.	.	.	.	.	.	.	.	.	.	.	.	.	.	.	.	.	.
GCF_019856595.1_ASM1985659v1_genomic.fna	27	.	.	.	100	100	.	.	100	100	100	100	100	100	100	100	100	100	100	100	.	.	.	.	.	.	.	.	100	100	100	.	100	.	100	100	100	99.95	91.06	.	100	99.97	.	.	100	100
GCF_019880345.1_ASM1988034v1_genomic.fna	2	.	.	.	.	.	100	.	.	.	.	.	.	.	.	.	.	.	.	.	.	.	.	.	.	.	.	.	.	.	.	.	.	.	.	.	.	.	.	.	.	.	80.33	.	.	.
GCF_019967715.1_ASM1996771v1_genomic.fna	2	.	.	.	.	.	86.06	.	.	.	.	.	.	.	.	.	.	.	.	.	.	.	.	.	.	.	.	.	.	.	.	.	.	.	.	.	.	.	.	.	.	.	.	97.23	.	.
GCF_019977495.1_ASM1997749v1_genomic.fna	4	.	.	.	.	.	100	.	.	.	.	.	.	.	.	.	.	.	.	.	.	.	.	.	.	.	.	.	.	.	.	.	.	.	.	.	.	.	.	98.23	.	.	100	100	.	.
GCF_019977575.1_ASM1997757v1_genomic.fna	4	.	.	.	.	.	100	.	.	.	.	.	.	.	.	.	.	.	.	.	.	.	.	.	.	.	.	.	.	.	.	.	.	.	.	.	.	.	.	98.23	.	.	100	100	.	.
GCF_020091325.1_ASM2009132v1_genomic.fna	5	.	.	.	.	.	100	.	.	.	.	.	.	.	.	.	.	.	.	.	.	.	.	.	.	.	.	.	.	.	.	99.94	.	.	.	.	.	.	.	98.27	.	.	100	100	.	.
GCF_020149485.1_ASM2014948v1_genomic.fna	0	.	.	.	.	.	.	.	.	.	.	.	.	.	.	.	.	.	.	.	.	.	.	.	.	.	.	.	.	.	.	.	.	.	.	.	.	.	.	.	.	.	.	.	.	.
GCF_020162155.1_ASM2016215v1_genomic.fna	3	.	.	.	.	.	100	.	.	.	.	.	.	.	.	.	.	.	.	.	.	.	.	.	.	.	.	.	.	.	.	.	.	.	.	.	.	.	.	.	.	.	100	100	.	.
GCF_020162175.1_ASM2016217v1_genomic.fna	3	.	.	.	.	.	100	.	.	.	.	.	.	.	.	.	.	.	.	.	.	.	.	.	.	.	.	.	.	.	.	.	.	.	.	.	.	.	.	.	.	.	100	100	.	.
GCF_020221735.2_ASM2022173v2_genomic.fna	4	.	.	.	.	.	100	.	.	.	.	.	.	.	.	.	.	.	.	.	.	.	.	.	.	.	.	.	.	.	.	.	.	.	.	.	.	.	.	98.27	.	.	100	100	.	.
GCF_020268645.1_ASM2026864v1_genomic.fna	2	.	.	.	.	.	100	.	.	.	.	.	.	.	.	.	.	.	.	.	.	.	.	.	.	.	.	.	.	.	.	.	.	.	.	.	.	.	.	.	.	.	.	97.23	.	.
GCF_020616775.1_ASM2061677v1_genomic.fna	35	.	100	.	.	85.04	.	.	100	100	100	99.91	100	100	100	100	100	98.51	100	100	100	100	100	100	100	100	100	100	100	100	100	.	100	83.94	100	100	100	100	86.84	.	100	.	.	.	100	100
GCF_020616875.1_ASM2061687v1_genomic.fna	36	.	99.97	.	.	85.04	.	97.69	100	100	100	100	100	99.96	100	100	100	100	100	100	100	100	100	100	99.97	100	100	100	100	100	100	.	100	100	100	100	100	100	86.84	.	100	.	.	.	100	100
GCF_020616935.1_ASM2061693v1_genomic.fna	26	.	.	100	100	100	.	100	100	100	100	.	.	.	.	.	.	.	.	.	100	100	100	100	100	100	100	100	100	100	100	.	100	.	100	100	100	100	.	.	100	.	.	.	100	98.83
GCF_020736585.1_ASM2073658v1_genomic.fna	3	.	.	.	.	.	.	.	.	.	.	.	.	.	.	.	.	.	.	.	.	.	.	.	.	.	.	.	.	.	.	.	.	.	.	.	.	.	.	98.23	.	.	80.38	100	.	.
GCF_020736625.1_ASM2073662v1_genomic.fna	3	.	.	.	.	.	.	.	.	.	.	.	.	.	.	.	.	.	.	.	.	.	.	.	.	.	.	.	.	.	.	.	.	.	.	.	.	.	.	98.23	.	.	80.38	100	.	.
GCF_020844125.1_ASM2084412v1_genomic.fna	26	.	99.95	100	.	100	.	.	100	100	100	100	100	100	100	100	100	100	100	100	.	.	.	.	.	.	.	.	100	100	100	.	100	.	100	100	100	100	.	.	100	.	.	.	100	100
GCF_020881975.1_ASM2088197v1_genomic.fna	15	.	.	.	93.78	.	.	.	100	100	100	.	.	.	.	.	.	.	.	.	.	.	.	.	.	.	.	.	100	100	100	.	100	.	.	.	80.65	100	.	100	100	99.26	.	.	100	98.83
GCF_020882055.1_ASM2088205v1_genomic.fna	18	.	.	100	83.44	85.04	.	.	100	100	100	.	.	.	.	.	.	.	.	.	.	.	.	.	.	.	.	.	100	100	100	.	100	.	100	100	100	100	.	.	100	99.97	.	.	100	100
GCF_020882075.1_ASM2088207v1_genomic.fna	35	.	100	.	93.78	.	.	.	100	100	100	100	100	100	100	100	100	100	100	100	100	100	100.00;99.90	100	100	100	100	100	100	100	100	.	100	100	100	100	100	100	99.94	.	100	.	.	.	100	98.83
GCF_020882095.1_ASM2088209v1_genomic.fna	18	.	.	100	83.44	85.04	.	.	100	100	100	.	.	.	.	.	.	.	.	.	.	.	.	.	.	.	.	.	100	100	100	.	100	.	100	100	100	100	.	.	100	99.97	.	.	100	100
GCF_020882115.1_ASM2088211v1_genomic.fna	26	.	.	100	100	.	.	100	100	100	100	.	.	.	.	.	.	.	.	.	100	100	100	100	100	100	100	100	100	100	100	.	100	.	100	100	100	100	.	.	100	88.34;100.00	.	.	100	98.83
GCF_020906605.1_ASM2090660v1_genomic.fna	25	.	.	100	100	.	.	.	100	100	100	.	.	.	.	.	.	.	.	.	100	100	100	100	100	100	100	100	100	100	100	.	100	.	100	100	100	100	.	.	100	100	.	.	100	98.83
GCF_021172105.3_ASM2117210v3_genomic.fna	5	.	.	.	.	.	100	.	.	.	.	.	.	.	.	.	.	.	.	.	.	.	.	.	.	.	.	.	.	.	.	99.94	.	.	.	.	.	.	.	98.27	.	.	100	100	.	.
GCF_021228615.1_ASM2122861v1_genomic.fna	4	.	.	.	.	.	100	.	.	.	.	.	.	.	.	.	.	.	.	.	.	.	.	.	.	.	.	.	.	.	.	.	.	.	.	.	.	.	.	98.27	.	.	86.64	100	.	.
GCF_021398505.1_ASM2139850v1_genomic.fna	2	.	.	.	.	.	86.1	.	.	.	.	.	.	.	.	.	.	.	.	.	.	.	.	.	.	.	.	.	.	.	.	.	.	.	.	.	.	.	.	.	.	.	.	100	.	.
GCF_021484825.1_ASM2148482v1_genomic.fna	18	.	.	100	83.44	100	.	.	100	100	100	.	.	.	.	.	.	.	.	.	.	.	.	.	.	.	.	.	100	100	100	.	100	.	100	100	100	100	86.74	.	100	.	.	.	100	100
GCF_021496385.1_ASM2149638v1_genomic.fna	0	.	.	.	.	.	.	.	.	.	.	.	.	.	.	.	.	.	.	.	.	.	.	.	.	.	.	.	.	.	.	.	.	.	.	.	.	.	.	.	.	.	.	.	.	.
GCF_021560195.1_ASM2156019v1_genomic.fna	1	.	.	.	.	.	86.1	.	.	.	.	.	.	.	.	.	.	.	.	.	.	.	.	.	.	.	.	.	.	.	.	.	.	.	.	.	.	.	.	.	.	.	.	.	.	.
GCF_021610105.1_ASM2161010v1_genomic.fna	39	100	99.29;99.95	100	100	100	.	.	100	100	100	100	100	100	100	100	100	99.91	100	100	100	99.95	100	100	100	100	99.5	100	100	100	100	99.85	100	.	100	100	100	100	100	100	100	.	.	.	100	100
GCF_021655635.1_ASM2165563v1_genomic.fna	16	.	.	100	100	.	.	.	100	100	100	.	.	.	.	.	.	.	.	.	.	.	.	.	.	.	.	.	100	100	100	.	100	.	100	100	97.92	100	.	.	100	.	.	.	100	100
GCF_021713095.1_ASM2171309v1_genomic.fna	4	.	.	.	.	.	100	.	.	.	.	.	.	.	.	.	.	.	.	.	.	.	.	.	.	.	.	.	.	.	.	.	.	.	.	.	.	.	.	98.27	.	.	100	100	.	.
GCF_021899455.1_ASM2189945v1_genomic.fna	3	.	.	.	.	.	100	.	.	.	.	.	.	.	.	.	.	.	.	.	.	.	.	.	.	.	.	.	.	.	.	.	.	.	.	.	.	.	.	.	.	.	100	100	.	.
GCF_022212845.1_ASM2221284v1_genomic.fna	26	100	100.00;99.95	.	93.78	.	.	.	100	100	100	.	.	.	.	.	.	.	.	.	100	100	100	100	100	100	100	100	100	100	100	.	100	100	.	.	80.65	100	82.38	100	100	.	.	.	100	98.83
GCF_022212865.1_ASM2221286v1_genomic.fna	27	100	100.00;99.95	100	93.76	.	.	.	100	100	100	.	.	.	.	.	.	.	.	.	100	100	100	100	100	100	100	100	100	100	100	.	100	83.94	.	.	80.65	100	82.38	100	100	.	.	.	100	98.83
GCF_022212885.1_ASM2221288v1_genomic.fna	19	.	99.95	100	88.61	100	.	.	100	100	100	.	.	.	.	.	.	.	.	.	.	.	99.9	.	.	.	.	.	100	100	100	.	100	.	.	.	80.65	100	82.38	100	100	.	.	.	100	98.83
GCF_022212905.1_ASM2221290v1_genomic.fna	19	.	.	100	100	100	.	.	100	100	100	.	.	.	.	.	.	.	.	.	.	.	99.8	.	.	.	.	.	100	100	100	.	100	.	.	.	80.65	100	82.38	100	100	99.97	.	.	100	98.83
GCF_022212925.1_ASM2221292v1_genomic.fna	31	95.76	100	.	93.78	.	.	.	100	100	100	100	100	100	100	100	100	100	100	100	100	100	100.00;99.90	100	100	100	100	100	100	100	100	.	100	100	.	.	.	100	99.94	.	.	.	.	.	.	98.83
GCF_022212945.1_ASM2221294v1_genomic.fna	31	95.76	100	.	93.78	.	.	.	100	100	100	100	100	100	100	100	100	100	100	100	100	100	100.00;99.90	100	100	100	100	100	100	100	100	.	100	100	.	.	.	100	99.94	.	.	.	.	.	.	98.83
GCF_022212965.1_ASM2221296v1_genomic.fna	30	.	99.31	100	100	100	.	.	100	100	100	100	100	100	100	100	100	100	100	100	.	.	.	.	.	.	.	.	100	100	100	99.85	100	.	100	100	100	100	100	100	100	.	.	.	100	100
GCF_022212985.1_ASM2221298v1_genomic.fna	26	.	.	100	100	100	.	.	100	100	100	.	.	.	.	.	.	.	.	.	100	100	100	100	100	100	100	100	100	100	100	.	100	.	100	100	100	100	.	.	100	100	.	.	100	100
GCF_022213005.1_ASM2221300v1_genomic.fna	22	.	.	.	.	.	.	.	100	100	100	.	.	.	.	.	.	.	.	.	100	100	100	100	100	100	100	100	100	100	100	.	100	.	.	.	80.65	100	82.38	100	100	.	.	.	100	100
GCF_022213025.1_ASM2221302v1_genomic.fna	26	99.44	.	100	100	.	.	.	100	100	100	.	.	.	.	.	.	.	.	.	100	100	100	100	100	100	100	100	100	100	100	.	100	.	100	100	100	100	82.34	.	99.87	.	.	.	100	98.83
GCF_022557275.1_ASM2255727v1_genomic.fna	24	.	.	100	.	99.95	.	.	100	100	100	100	100	99.96	.	100	100	100	100	100	.	.	.	.	.	.	.	.	100	100	100	.	100	.	100	100	100	.	99.96	.	100	.	.	.	100	100
GCF_022647825.1_ASM2264782v1_genomic.fna	4	.	.	.	.	.	100	.	.	.	.	.	.	.	.	.	.	.	.	.	.	.	.	.	.	.	.	.	.	.	.	.	.	.	.	.	.	.	.	98.27	.	.	80.38	100	.	.
GCF_022647945.1_ASM2264794v1_genomic.fna	4	.	.	.	.	.	100	.	.	.	.	.	.	.	.	.	.	.	.	.	.	.	.	.	.	.	.	.	.	.	.	.	.	.	.	.	.	.	.	98.27	.	.	80.38	100	.	.
GCF_022648125.1_ASM2264812v1_genomic.fna	4	.	.	.	.	.	100	.	.	.	.	.	.	.	.	.	.	.	.	.	.	.	.	.	.	.	.	.	.	.	.	.	.	.	.	.	.	.	.	98.27	.	.	80.38	100	.	.
GCF_022648285.1_ASM2264828v1_genomic.fna	39	99.41	99.31	100	100	100	.	.	100	100	100	100	100	100	100	100	100	100	100	100	100	100	100	100	100	100	100	100	100	100	100	99.85	100	.	100	100	100	100	100	100	100	.	.	.	100	100
GCF_022648425.1_ASM2264842v1_genomic.fna	40	99.41	99.31	100	100	100	.	.	100	100	100	100	100	100	100	100	100	100	100	100	100	100	100	100	100	100	100	100	100	100	100	99.85	100	.	100	100	100	100	100	100	100	87.29	.	.	100	100
GCF_022648595.1_ASM2264859v1_genomic.fna	39	.	96.09	100	100	100	.	.	100	100	100	100	100	100	100	100	100	100	100	100	100	100	100	100	100	100	100	100	100	100	100	99.85	100	.	100	100	100	100	100	100	100	99.97	.	.	100	100
GCF_022691445.1_ASM2269144v1_genomic.fna	3	.	.	.	.	.	100	.	.	.	.	.	.	.	.	.	.	.	.	.	.	.	.	.	.	.	.	.	.	.	.	.	.	.	.	.	.	.	.	100.00;98.27	.	.	80.38	.	.	.
GCF_022691465.1_ASM2269146v1_genomic.fna	25	.	.	100	88.61	100	.	.	100	100	100	.	.	.	.	.	.	.	.	.	99.92	99.86	99.8	100	99.87	99.65	100	100	100	100	100	.	100	.	.	.	80.65	100	.	100	100	99.26	.	.	100	100
GCF_022691485.1_ASM2269148v1_genomic.fna	25	.	.	100	88.61	100	.	.	100	100	100	.	.	.	.	.	.	.	.	.	100	99.44	99.59	100	99.8	99.65	100	100	100	100	100	.	100	.	.	.	80.65	100	.	100	100	99.26;99.74	.	.	100	100
GCF_022699225.1_ASM2269922v1_genomic.fna	4	.	.	.	.	.	100	.	.	.	.	.	.	.	.	.	.	.	.	.	.	.	.	.	.	.	.	.	.	.	.	.	.	.	.	.	.	.	.	98.27	.	.	100	100	.	.
GCF_022699545.1_ASM2269954v1_genomic.fna	5	.	.	.	.	.	100	.	.	.	.	.	.	.	.	.	.	.	.	.	.	.	.	.	.	.	.	.	.	.	.	99.94	.	.	.	.	.	.	.	98.27	.	.	100	100	.	.
GCF_022699565.1_ASM2269956v1_genomic.fna	5	.	.	.	.	.	100	.	.	.	.	.	.	.	.	.	.	.	.	.	.	.	.	.	.	.	.	.	.	.	.	99.94	.	.	.	.	.	.	.	98.27	.	.	100	100	.	.
GCF_022699585.1_ASM2269958v1_genomic.fna	31	.	100	.	100	85.04	.	.	100	100	100	100	100	100	100	100	100	100	100	100	.	.	.	100	100	100	100	100	100	100	100	.	100	.	.	.	80.65	100	86.84	100	100	.	.	.	100	100
GCF_022749455.1_ASM2274945v1_genomic.fna	4	.	.	.	.	.	100	.	.	.	.	.	.	.	.	.	.	.	.	.	.	.	.	.	.	.	.	.	.	.	.	.	.	.	.	.	.	.	.	98.27	.	.	100	100	.	.
GCF_022810805.1_ASM2281080v1_genomic.fna	26	.	.	.	93.78	.	.	.	100	100	100	100	100	100	100	100	100	100	100	100	.	.	.	.	.	.	.	.	100	100	100	.	100	.	100	100	100	100	99.94	.	100	100	.	.	100	98.83
GCF_022846515.1_ASM2284651v1_genomic.fna	0	.	.	.	.	.	.	.	.	.	.	.	.	.	.	.	.	.	.	.	.	.	.	.	.	.	.	.	.	.	.	.	.	.	.	.	.	.	.	.	.	.	.	.	.	.
GCF_022869705.1_ASM2286970v1_genomic.fna	14	.	.	.	93.78	.	.	.	100	100	100	.	.	.	.	.	.	.	.	.	.	.	.	.	.	.	.	.	100	100	100	.	100	.	.	.	80.65	99.98	.	100	100	.	.	.	100	98.83
GCF_023182775.2_ASM2318277v2_genomic.fna	15	.	.	100	93.78	100	.	97.84	100	100	100	.	.	.	.	.	.	.	.	.	.	.	.	.	.	.	.	.	100	100	100	99.72	100	.	.	.	.	100	.	98.61	.	.	.	.	.	100
GCF_023182815.2_ASM2318281v2_genomic.fna	2	.	.	.	.	.	97.97	.	.	.	.	.	.	.	.	.	.	.	.	.	.	.	.	.	.	.	.	.	.	.	.	.	.	.	.	.	.	.	.	.	.	.	80.33	.	.	.
GCF_023182835.2_ASM2318283v2_genomic.fna	3	.	.	.	.	.	86.06	.	.	.	.	.	.	.	.	.	.	.	.	.	.	.	.	.	.	.	.	.	.	.	.	.	.	.	.	.	.	.	.	.	.	.	89.21	100	.	.
GCF_023204955.1_ASM2320495v1_genomic.fna	3	.	.	.	.	.	100	.	.	.	.	.	.	.	.	.	.	.	.	.	.	.	.	.	.	.	.	.	.	.	.	.	.	.	.	.	.	.	.	100.00;98.27	.	.	.	100	.	.
GCF_023204975.1_ASM2320497v1_genomic.fna	3	.	.	.	.	.	100	.	.	.	.	.	.	.	.	.	.	.	.	.	.	.	.	.	.	.	.	.	.	.	.	.	.	.	.	.	.	.	.	98.27	.	.	.	100	.	.
GCF_023299225.1_ASM2329922v1_genomic.fna	26	.	.	100	93.78	.	.	.	100	100	100	100	100	100	100	100	100	100	100	100	.	.	.	.	.	.	.	.	100	100	100	.	100	.	100	100	100	100	100	.	100	.	.	.	100	98.83
GCF_023299325.1_ASM2329932v1_genomic.fna	2	.	.	.	.	.	86.1	.	.	.	.	.	.	.	.	.	.	.	.	.	.	.	.	.	.	.	.	.	.	.	.	.	.	.	.	.	.	.	.	.	.	.	96.97	.	.	.
GCF_023299425.1_ASM2329942v1_genomic.fna	17	.	.	100	88.61	.	.	.	100	100	100	.	.	.	.	.	.	.	.	.	.	.	.	.	.	.	.	.	100	100	100	.	100	.	100	100	100	100	.	.	99.87	99.97	.	.	100	98.83
GCF_023299465.1_ASM2329946v1_genomic.fna	26	.	.	100	100	100	.	.	100	100	100	100	100	99.92	.	100	100	100	100	100	.	.	.	.	.	.	.	.	100	100	100	.	100	.	100	100	100	100	99.96	.	100	.	.	.	100	98.83
GCF_023299485.1_ASM2329948v1_genomic.fna	24	.	.	100	.	.	.	.	100	100	100	100	100	99.96	.	100	100	100	100	100	.	.	.	.	.	.	.	.	100	100	100	.	100	.	100	100	100	100	100	.	99.87	.	.	.	100	100
GCF_023299505.1_ASM2329950v1_genomic.fna	28	.	.	.	93.78	.	.	.	100	100	100	100	100	100	100	100	100	100	100	100	100	100	100	100	100	100	100	100	100	100	100	.	100	.	.	.	.	100	.	.	.	99.97	.	.	.	98.83
GCF_023299525.1_ASM2329952v1_genomic.fna	26	.	.	100	100	100	.	.	100	100	100	100	100	99.96	.	100	100	100	100	100	.	.	.	.	.	.	.	.	100	100	100	.	100	.	100	100	100	100	82.49	.	100	.	.	.	100	98.83
GCF_023299545.1_ASM2329954v1_genomic.fna	28	100	.	100	93.78	.	.	100	100	100	100	100	100	100	100	100	100	100	100	100	.	.	.	.	.	.	.	.	100	100	100	.	100	.	100	100	100	100	100	.	100	.	.	.	100	98.83
GCF_023299585.1_ASM2329958v1_genomic.fna	21	.	.	.	93.78	.	.	.	100	100	100	100	100	100	100	100	100	100	100	100	.	.	.	.	.	.	.	.	100	100	100	.	100	.	.	.	.	100	86.74	.	.	99.95	.	.	.	98.83
GCF_023299605.1_ASM2329960v1_genomic.fna	26	.	.	100	93.78	.	.	.	100	100	100	100	100	100	100	100	100	100	100	100	.	.	.	.	.	.	.	.	100	100	100	.	100	.	100	100	100	100	100	.	100	.	.	.	100	98.83
GCF_023299625.1_ASM2329962v1_genomic.fna	25	.	.	100	88.61	.	.	.	100	100	100	100	100	99.96	.	100	100	100	100	100	.	.	.	.	.	.	.	.	100	100	100	.	100	.	100	100	100	100	100	.	100	.	.	.	100	100
GCF_023299645.1_ASM2329964v1_genomic.fna	26	.	.	100	.	100	.	.	100	100	100	100	100	100	100	100	100	100	100	100	.	.	.	.	.	.	.	.	100	100	100	.	100	.	100	100	100	100	82.26	.	100	.	.	.	100	100
GCF_023299665.1_ASM2329966v1_genomic.fna	26	.	.	100	93.78	.	.	.	100	100	100	100	100	100	100	100	100	100	100	100	.	.	.	.	.	.	.	.	100	100	100	.	100	.	100	100	100	100	100	.	100	.	.	.	100	98.83
GCF_023299685.1_ASM2329968v1_genomic.fna	27	.	.	.	88.61	.	.	100.00;100.00	100	100	100	100	100	100	100	100	100	100	100	100	.	.	.	.	.	.	.	.	100	100	100	.	100	.	100	100	100	100	86.74	99.5	100	.	.	.	100	98.83
GCF_023299705.1_ASM2329970v1_genomic.fna	26	.	.	100	88.61	100	.	.	100	100	100	100	100	99.92	.	100	100	100	100	100	.	.	.	.	.	.	.	.	100	100	100	.	100	.	100	100	100	100	99.96	.	100	.	.	.	100	98.83
GCF_023299725.1_ASM2329972v1_genomic.fna	2	.	.	.	.	.	86.1	.	.	.	.	.	.	.	.	.	.	.	.	.	.	.	.	.	.	.	.	.	.	.	.	.	.	.	.	.	.	.	.	.	.	.	.	100	.	.
GCF_023299745.1_ASM2329974v1_genomic.fna	2	.	.	.	.	.	97.97	.	.	.	.	.	.	.	.	.	.	.	.	.	.	.	.	.	.	.	.	.	.	.	.	.	.	.	.	.	.	.	.	.	.	.	99.55	.	.	.
GCF_023299785.1_ASM2329978v1_genomic.fna	25	.	.	100	.	.	.	.	100	100	100	100	100	100	100	100	100	100	100	100	.	.	.	.	.	.	.	.	100	100	100	.	100	.	100	100	100	100	86.78	.	100	.	.	.	100	98.83
GCF_023299805.1_ASM2329980v1_genomic.fna	2	.	.	.	.	.	97.97	.	.	.	.	.	.	.	.	.	.	.	.	.	.	.	.	.	.	.	.	.	.	.	.	.	.	.	.	.	.	.	.	.	.	.	87.34	.	.	.
GCF_023300025.1_ASM2330002v1_genomic.fna	17	.	.	100	.	100	.	100	100	100	100	.	.	.	.	.	.	.	.	.	.	.	.	.	.	.	.	.	100	100	100	.	100	.	100	100	100	100	.	.	99.87	.	.	.	100	100
GCF_023300165.1_ASM2330016v1_genomic.fna	26	.	.	100	.	.	.	.	100	100	100	100	100	100	100	100	100	100	100	100	.	.	.	.	.	.	.	.	100	100	100	.	100	.	100	100	100	100	86.78	.	100	99.95	.	.	100	98.83
GCF_023373765.1_ASM2337376v1_genomic.fna	0	.	.	.	.	.	.	.	.	.	.	.	.	.	.	.	.	.	.	.	.	.	.	.	.	.	.	.	.	.	.	.	.	.	.	.	.	.	.	.	.	.	.	.	.	.
GCF_023375155.1_ASM2337515v1_genomic.fna	0	.	.	.	.	.	.	.	.	.	.	.	.	.	.	.	.	.	.	.	.	.	.	.	.	.	.	.	.	.	.	.	.	.	.	.	.	.	.	.	.	.	.	.	.	.
GCF_023375175.1_ASM2337517v1_genomic.fna	0	.	.	.	.	.	.	.	.	.	.	.	.	.	.	.	.	.	.	.	.	.	.	.	.	.	.	.	.	.	.	.	.	.	.	.	.	.	.	.	.	.	.	.	.	.
GCF_023375205.1_ASM2337520v1_genomic.fna	1	.	.	.	.	.	97.97	.	.	.	.	.	.	.	.	.	.	.	.	.	.	.	.	.	.	.	.	.	.	.	.	.	.	.	.	.	.	.	.	.	.	.	.	.	.	.
GCF_023375225.1_ASM2337522v1_genomic.fna	1	.	.	.	.	.	97.97	.	.	.	.	.	.	.	.	.	.	.	.	.	.	.	.	.	.	.	.	.	.	.	.	.	.	.	.	.	.	.	.	.	.	.	.	.	.	.
GCF_023375245.1_ASM2337524v1_genomic.fna	26	.	.	100	100	100	.	.	100	100	100	100	100	99.92	.	100	100	100	100	100	.	.	.	.	.	.	.	.	100	100	100	.	100	.	100	100	100	100	99.96	.	100	.	.	.	100	98.83
GCF_023375265.1_ASM2337526v1_genomic.fna	14	.	.	100	.	.	.	.	100	100	100	.	.	.	.	.	.	.	.	.	.	.	.	.	.	.	.	.	100	100	100	.	100	.	.	100	100	100	.	.	100	.	.	.	100	100
GCF_023375285.1_ASM2337528v1_genomic.fna	0	.	.	.	.	.	.	.	.	.	.	.	.	.	.	.	.	.	.	.	.	.	.	.	.	.	.	.	.	.	.	.	.	.	.	.	.	.	.	.	.	.	.	.	.	.
GCF_023375305.1_ASM2337530v1_genomic.fna	0	.	.	.	.	.	.	.	.	.	.	.	.	.	.	.	.	.	.	.	.	.	.	.	.	.	.	.	.	.	.	.	.	.	.	.	.	.	.	.	.	.	.	.	.	.
GCF_023375325.1_ASM2337532v1_genomic.fna	0	.	.	.	.	.	.	.	.	.	.	.	.	.	.	.	.	.	.	.	.	.	.	.	.	.	.	.	.	.	.	.	.	.	.	.	.	.	.	.	.	.	.	.	.	.
GCF_023375345.1_ASM2337534v1_genomic.fna	2	.	.	.	.	.	86.1	.	.	.	.	.	.	.	.	.	.	.	.	.	.	.	.	.	.	.	.	.	.	.	.	.	.	.	.	.	.	.	.	.	.	.	82.25	.	.	.
GCF_023375365.1_ASM2337536v1_genomic.fna	1	.	.	.	.	.	86.1	.	.	.	.	.	.	.	.	.	.	.	.	.	.	.	.	.	.	.	.	.	.	.	.	.	.	.	.	.	.	.	.	.	.	.	.	.	.	.
GCF_023375385.1_ASM2337538v1_genomic.fna	2	.	.	.	.	.	97.97	.	.	.	.	.	.	.	.	.	.	.	.	.	.	.	.	.	.	.	.	.	.	.	.	.	.	.	.	.	.	.	.	.	.	.	87.34	.	.	.
GCF_023375405.1_ASM2337540v1_genomic.fna	2	.	.	.	.	.	86.06	.	.	.	.	.	.	.	.	.	.	.	.	.	.	.	.	.	.	.	.	.	.	.	.	99.97	.	.	.	.	.	.	.	.	.	.	.	.	.	.
GCF_023375425.1_ASM2337542v1_genomic.fna	1	.	.	.	.	.	99.95	.	.	.	.	.	.	.	.	.	.	.	.	.	.	.	.	.	.	.	.	.	.	.	.	.	.	.	.	.	.	.	.	.	.	.	.	.	.	.
GCF_023375445.1_ASM2337544v1_genomic.fna	1	.	.	.	.	.	97.97	.	.	.	.	.	.	.	.	.	.	.	.	.	.	.	.	.	.	.	.	.	.	.	.	.	.	.	.	.	.	.	.	.	.	.	.	.	.	.
GCF_023375465.1_ASM2337546v1_genomic.fna	26	.	.	.	88.61	100	.	.	100	100	100	100	100	100	100	100	100	100	100	100	.	.	.	.	.	.	.	.	100	100	100	.	100	.	100	100	100	100	86.84	.	100	.	.	.	100	100
GCF_023375485.1_ASM2337548v1_genomic.fna	11	.	.	.	93.78	.	.	.	100	100	100	.	.	.	.	.	.	.	.	.	.	.	.	.	.	.	.	.	100	100	100	.	100	.	.	.	.	99.98	.	100	.	.	.	.	.	100
GCF_023375505.1_ASM2337550v1_genomic.fna	25	.	.	100	.	.	.	.	100	100	100	100	100	100	100	100	100	100	100	100	.	.	.	.	.	.	.	.	100	100	100	.	100	.	100	100	100	100	86.78	.	100	.	.	.	100	98.83
GCF_023375525.1_ASM2337552v1_genomic.fna	30	.	100	.	93.78	.	.	.	100	100	100	100	100	100	100	100	100	100	100	100	100	100	100.00;99.90	100	100	100	100	100	100	100	100	.	100	100	.	.	.	100	99.94	.	.	.	.	.	.	98.83
GCF_023375545.1_ASM2337554v1_genomic.fna	24	.	.	100	.	.	.	.	100	100	100	100	100	98.65	.	100	100	100	100	100	.	.	.	.	.	.	.	.	100	100	100	.	100	.	100	100	100	100	100	.	99.87	.	.	.	100	100
GCF_023523715.1_ASM2352371v1_genomic.fna	0	.	.	.	.	.	.	.	.	.	.	.	.	.	.	.	.	.	.	.	.	.	.	.	.	.	.	.	.	.	.	.	.	.	.	.	.	.	.	.	.	.	.	.	.	.
GCF_023523795.1_ASM2352379v1_genomic.fna	17	.	.	100	100	.	.	.	100	100	100	.	.	.	.	.	.	.	.	.	.	.	.	.	.	.	.	.	100	100	100	.	100	.	100	100	100	100	82.34	.	99.87	.	.	.	100	98.83
GCF_023539285.1_ASM2353928v1_genomic.fna	16	.	.	100	.	.	.	.	100	100	100	.	.	.	.	.	.	.	.	.	.	.	.	.	.	.	.	.	100	100	100	.	100	.	100	100	100	100	82.32	.	100	.	.	.	100	98.83
GCF_023612035.1_ASM2361203v1_genomic.fna	30	.	100	.	93.78	.	.	.	100	100	100	100	100	100	100	100	100	100	100	100	100	100	100	100	99.97	100	100	100	100	100	100	.	100	.	.	.	.	100	99.94	.	.	88.34	.	.	.	98.83
GCF_023612275.1_ASM2361227v1_genomic.fna	2	.	.	.	.	.	86.24	.	.	.	.	.	.	.	.	.	.	.	.	.	.	.	.	.	.	.	.	.	.	.	.	.	.	.	.	.	.	.	.	.	.	.	80.33	.	.	.
GCF_023650735.1_ASM2365073v1_genomic.fna	27	.	.	100	.	100	.	.	100	100	100	100	100	100	100	100	100	100	100	100	.	.	.	.	.	.	.	.	100	100	100	.	100	.	100	100	100	100	82.26	.	100	99.97	.	.	100	100
GCF_023658035.1_ASM2365803v1_genomic.fna	3	.	.	.	.	.	100	.	.	.	.	.	.	.	.	.	.	.	.	.	.	.	.	.	.	.	.	.	.	.	.	.	.	.	.	.	.	.	.	98.27	.	.	80.38	.	.	.
GCF_023702145.1_ASM2370214v1_genomic.fna	27	.	.	100	.	100	.	.	100	100	100	100	100	100	100	100	100	100	100	100	.	.	.	.	.	.	.	.	100	100	100	.	100	.	100	100	100	100	82.26	.	100	99.97	.	.	100	100
GCF_023746575.1_ASM2374657v1_genomic.fna	26	.	99.44	100	93.78	.	.	.	100	100	100	100	98.57	99.96	.	100	100	100	100	100	.	.	.	.	.	.	.	.	100	100	100	.	100	.	100	100	100	100	.	.	99.87	99.97	.	.	100	98.83
GCF_024267595.1_ASM2426759v1_genomic.fna	26	.	.	.	88.61	85.04	.	.	100	100	100	100	100	100	100	100	100	100	100	100	.	.	.	.	.	.	.	.	100	100	100	.	100	.	100	100	100	100	82.26	.	100	.	.	.	100	100
GCF_024579755.1_ASM2457975v1_genomic.fna	21	.	.	.	93.78	.	.	100	100	100	100	100	100	100	100	100	100	100	100	100	.	.	.	.	.	.	.	.	100	100	100	.	100	.	.	.	.	100	86.74	.	.	.	.	.	.	98.83
GCF_024579795.1_ASM2457979v1_genomic.fna	25	.	.	100	100	.	.	.	100	100	100	100	100	99.96	.	100	100	100	100	100	.	.	.	.	.	.	.	.	100	100	100	.	100	.	100	100	100	100	86.84	.	100	.	.	.	100	100
GCF_024665675.1_ASM2466567v1_genomic.fna	2	.	.	.	.	.	86.06	.	.	.	.	.	.	.	.	.	.	.	.	.	.	.	.	.	.	.	.	.	.	.	.	.	.	.	.	.	.	.	.	.	.	.	.	97.23	.	.
GCF_024927865.1_ASM2492786v1_genomic.fna	11	.	.	100	100	.	.	.	100	100	100	.	.	.	.	.	.	.	.	.	.	.	.	.	.	.	.	.	100	100	100	.	100	.	.	.	.	100	.	.	.	.	.	.	.	100
GCF_025263125.1_ASM2526312v1_genomic.fna	1	.	.	.	.	.	.	.	.	.	.	.	.	.	.	.	.	.	.	.	.	.	.	.	.	.	.	.	.	.	.	.	.	.	.	.	.	.	.	100	.	.	.	.	.	.
GCF_025309655.1_ASM2530965v1_genomic.fna	1	.	.	.	.	.	.	.	.	.	.	.	.	.	.	.	.	.	.	.	.	.	.	.	.	.	.	.	.	.	.	.	.	.	.	.	.	.	.	99.97;98.23	.	.	.	.	.	.
GCF_025402795.1_ASM2540279v1_genomic.fna	1	.	.	.	.	.	.	.	.	.	.	.	.	.	.	.	.	.	.	.	.	.	.	.	.	.	.	.	.	.	.	.	.	.	.	.	.	.	.	100.00;98.27	.	.	.	.	.	.
GCF_025402855.1_ASM2540285v1_genomic.fna	1	.	.	.	.	.	.	.	.	.	.	.	.	.	.	.	.	.	.	.	.	.	.	.	.	.	.	.	.	.	.	.	.	.	.	.	.	.	.	98.27	.	.	.	.	.	.
GCF_025800545.1_ASM2580054v1_genomic.fna	2	.	.	.	.	.	100	.	.	.	.	.	.	.	.	.	.	.	.	.	.	.	.	.	.	.	.	.	.	.	.	.	.	.	.	.	.	.	.	.	.	.	86.64	.	.	.
GCF_025800625.1_ASM2580062v1_genomic.fna	2	.	.	.	.	.	86.1	.	.	.	.	.	.	.	.	.	.	.	.	.	.	.	.	.	.	.	.	.	.	.	.	.	.	.	.	.	.	.	.	.	.	.	87.75	.	.	.
GCF_025800645.1_ASM2580064v1_genomic.fna	1	.	.	.	.	.	97.97	.	.	.	.	.	.	.	.	.	.	.	.	.	.	.	.	.	.	.	.	.	.	.	.	.	.	.	.	.	.	.	.	.	.	.	.	.	.	.
GCF_025913595.1_ASM2591359v1_genomic.fna	0	.	.	.	.	.	.	.	.	.	.	.	.	.	.	.	.	.	.	.	.	.	.	.	.	.	.	.	.	.	.	.	.	.	.	.	.	.	.	.	.	.	.	.	.	.
GCF_025913615.1_ASM2591361v1_genomic.fna	0	.	.	.	.	.	.	.	.	.	.	.	.	.	.	.	.	.	.	.	.	.	.	.	.	.	.	.	.	.	.	.	.	.	.	.	.	.	.	.	.	.	.	.	.	.
GCF_025913635.1_ASM2591363v1_genomic.fna	0	.	.	.	.	.	.	.	.	.	.	.	.	.	.	.	.	.	.	.	.	.	.	.	.	.	.	.	.	.	.	.	.	.	.	.	.	.	.	.	.	.	.	.	.	.
GCF_025913655.1_ASM2591365v1_genomic.fna	0	.	.	.	.	.	.	.	.	.	.	.	.	.	.	.	.	.	.	.	.	.	.	.	.	.	.	.	.	.	.	.	.	.	.	.	.	.	.	.	.	.	.	.	.	.
GCF_025913675.1_ASM2591367v1_genomic.fna	0	.	.	.	.	.	.	.	.	.	.	.	.	.	.	.	.	.	.	.	.	.	.	.	.	.	.	.	.	.	.	.	.	.	.	.	.	.	.	.	.	.	.	.	.	.
GCF_025916235.1_ASM2591623v1_genomic.fna	1	.	.	.	.	.	.	.	.	.	.	.	.	.	.	.	.	.	.	.	.	.	.	.	.	.	.	.	.	.	.	.	.	.	.	.	.	.	.	.	.	.	100	.	.	.
GCF_025958065.1_ASM2595806v1_genomic.fna	12	.	.	100	.	100	.	.	100	100	100	.	.	.	.	.	.	.	.	.	.	.	.	.	.	.	.	.	100	100	100	.	100	.	.	.	.	100	.	98.61	.	.	.	.	.	100
GCF_025958085.1_ASM2595808v1_genomic.fna	12	.	.	100	.	100	.	.	100	100	100	.	.	.	.	.	.	.	.	.	.	.	.	.	.	.	.	.	100	100	100	.	100	.	.	.	.	100	.	98.61	.	.	.	.	.	100
GCF_025958125.1_ASM2595812v1_genomic.fna	13	.	.	100	.	.	.	.	100	100	100	.	.	.	.	.	.	.	.	.	.	.	.	.	.	.	.	.	100	100	100	.	100	.	.	.	80.65	.	.	100	100	.	.	.	100	98.83
GCF_025958325.1_ASM2595832v1_genomic.fna	12	.	.	100	100	100	.	.	100	100	100	.	.	.	.	.	.	.	.	.	.	.	.	.	.	.	.	.	100	100	100	.	100	.	.	.	.	100	.	.	.	.	.	.	.	100
GCF_025958445.1_ASM2595844v1_genomic.fna	12	.	.	100	100	100	.	.	99.41	100	100	.	.	.	.	.	.	.	.	.	.	.	.	.	.	.	.	.	100	100	100	.	100	.	.	.	.	100	.	.	.	.	.	.	.	100
GCF_025958625.1_ASM2595862v1_genomic.fna	14	.	.	100	88.61	100	.	.	100	100	100	.	.	.	.	.	.	.	.	.	.	.	.	.	.	.	.	.	100	100	100	.	100	.	.	.	.	100	.	.	100	.	.	.	100	100
GCF_025958785.1_ASM2595878v1_genomic.fna	16	.	.	100	100	.	.	.	100	100	100	.	.	.	.	.	.	.	.	.	.	.	.	.	.	.	.	.	100	100	100	.	100	.	100	100	100	100	.	.	100	.	.	.	100	100
GCF_025958805.1_ASM2595880v1_genomic.fna	16	.	.	100	100	.	.	.	100	100	100	.	.	.	.	.	.	.	.	.	.	.	.	.	.	.	.	.	100	100	100	.	100	.	100	100	100	100	.	.	100	.	.	.	100	100
GCF_025958825.1_ASM2595882v1_genomic.fna	13	.	.	100	.	.	.	.	100	100	100	.	.	.	.	.	.	.	.	.	.	.	.	.	.	.	.	.	100	100	100	.	100	.	.	.	80.65	.	.	100	100	.	.	.	100	98.83
GCF_025958845.1_ASM2595884v1_genomic.fna	24	.	.	100	88.61	.	.	.	100	100	100	100	100	99.96	.	100	.	99.91	100	100	.	.	.	.	.	.	.	.	100	100	100	.	100	.	100	100	100	100	86.74	.	99.87	.	.	.	100	98.83
GCF_025958865.1_ASM2595886v1_genomic.fna	13	.	.	100	100	100	.	.	100	100	100	.	.	.	.	.	.	.	.	.	.	.	.	.	.	.	.	.	100	100	100	.	100	.	.	.	.	100	.	98.61	.	.	.	.	.	100
GCF_025958885.1_ASM2595888v1_genomic.fna	30	.	100	.	93.78	.	.	.	100	100	100	100	100	100	100	100	100	100	100	100	100	100	99.90;100.00	100	100	100	100	100	100	100	100	.	100	88.31	.	.	.	100	99.94	.	.	.	.	.	.	98.83
GCF_025958905.1_ASM2595890v1_genomic.fna	30	.	100	.	93.78	.	.	.	100	100	100	100	100	100	100	100	100	100	100	100	100	100	99.90;100.00	100	100	100	100	100	100	100	100	.	100	88.31	.	.	.	100	99.94	.	.	.	.	.	.	98.83
GCF_025958925.1_ASM2595892v1_genomic.fna	15	.	.	.	93.78	.	.	100	100	100	100	.	.	.	.	.	.	.	.	.	.	.	.	.	.	.	.	.	100	100	100	.	100	.	.	.	80.65	99.98	.	100	100	.	.	.	100	98.83
GCF_025998395.1_ASM2599839v1_genomic.fna	3	.	.	.	.	.	100	.	.	.	.	.	.	.	.	.	.	.	.	.	.	.	.	.	.	.	.	.	.	.	.	99.94	.	.	.	.	.	.	.	98.27	.	.	.	.	.	.
GCF_026073115.1_ASM2607311v1_genomic.fna	5	.	.	.	.	.	96.21	.	.	.	.	.	.	.	.	.	.	.	.	.	.	.	.	.	.	.	.	.	.	.	.	99.97	.	.	.	.	.	.	.	98.27	.	.	100	100	.	.
GCF_026073415.1_ASM2607341v1_genomic.fna	4	.	.	.	.	.	100	.	.	.	.	.	.	.	.	.	.	.	.	.	.	.	.	.	.	.	.	.	.	.	.	100	.	.	.	.	.	.	.	98.27	.	.	100	.	.	.
GCF_026073625.1_ASM2607362v1_genomic.fna	4	.	.	.	.	.	99.35	.	.	.	.	.	.	.	.	.	.	.	.	.	.	.	.	.	.	.	.	.	.	.	.	.	.	.	.	.	.	.	.	98.23	.	.	100	100	.	.
GCF_026073735.1_ASM2607373v1_genomic.fna	4	.	.	.	.	.	98.89	.	.	.	.	.	.	.	.	.	.	.	.	.	.	.	.	.	.	.	.	.	.	.	.	.	.	.	.	.	.	.	.	98.23	.	.	100	100	.	.
GCF_026073915.1_ASM2607391v1_genomic.fna	4	.	.	.	.	.	100	.	.	.	.	.	.	.	.	.	.	.	.	.	.	.	.	.	.	.	.	.	.	.	.	.	.	.	.	.	.	.	.	98.23	.	.	100	100	.	.
GCF_026409165.1_ASM2640916v1_genomic.fna	5	.	.	.	.	.	100	.	.	.	.	.	.	.	.	.	.	.	.	.	.	.	.	.	.	.	.	.	.	.	.	100	.	.	.	.	.	.	.	98.27	.	.	100	100	.	.
GCF_026427575.1_ASM2642757v1_genomic.fna	2	.	.	.	.	.	86.01	.	.	.	.	.	.	.	.	.	.	.	.	.	.	.	.	.	.	.	.	.	.	.	.	.	.	.	.	.	.	.	.	.	.	.	.	97.23	.	.
GCF_026650885.1_ASM2665088v1_genomic.fna	23	.	.	.	.	.	.	.	100	100	100	100	100	100	100	100	100	100	100	100	.	.	.	.	.	.	.	.	100	100	100	.	100	.	.	.	80.65	100	86.78	100	100	.	.	.	100	100
GCF_026802365.1_ASM2680236v1_genomic.fna	19	.	.	100	100	100	.	.	100	100	100	.	.	.	.	.	.	.	.	.	.	.	99.9	.	.	.	.	.	100	100	100	.	100	.	100	100	100	100	.	.	100	98.90;88.34	.	.	100	98.83
GCF_026802385.1_ASM2680238v1_genomic.fna	17	.	.	100	.	100	.	.	100	100	100	.	.	.	.	.	.	.	.	.	.	.	.	.	.	.	.	.	100	100	100	.	100	.	100	100	100	100	.	.	99.87	88.34;99.97;98.90	.	.	100	100
GCF_027286245.1_ASM2728624v1_genomic.fna	4	.	.	.	.	.	100	.	.	.	.	.	.	.	.	.	.	.	.	.	.	.	.	.	.	.	.	.	.	.	.	.	.	.	.	.	.	.	.	98.27	.	.	100	100	.	.
GCF_027915235.1_ASM2791523v1_genomic.fna	2	.	.	.	.	.	86.1	.	.	.	.	.	.	.	.	.	.	.	.	.	.	.	.	.	.	.	.	.	.	.	.	.	.	.	.	.	.	.	.	.	.	.	.	100	.	.
GCF_027942035.1_ASM2794203v1_genomic.fna	17	.	99.44	100	.	.	.	.	100	100	100	.	.	.	.	.	.	.	.	.	.	.	.	.	.	.	.	.	100	88.54	100	.	100	.	100	100	100	100	.	.	100	99.95	.	.	100	100
GCF_027944535.1_ASM2794453v1_genomic.fna	0	.	.	.	.	.	.	.	.	.	.	.	.	.	.	.	.	.	.	.	.	.	.	.	.	.	.	.	.	.	.	.	.	.	.	.	.	.	.	.	.	.	.	.	.	.
GCF_027944555.1_ASM2794455v1_genomic.fna	0	.	.	.	.	.	.	.	.	.	.	.	.	.	.	.	.	.	.	.	.	.	.	.	.	.	.	.	.	.	.	.	.	.	.	.	.	.	.	.	.	.	.	.	.	.
GCF_028131645.1_ASM2813164v1_genomic.fna	35	.	100.00;99.95	.	100	85.04	.	.	100	100	100	100	100	100	100	100	100	100	100	100	100	99.95	100	100	100	100	100	100	100	100	100	.	100	100	.	.	80.65	100	86.84	100	100	.	.	.	100	100
GCF_028335185.1_ASM2833518v1_genomic.fna	0	.	.	.	.	.	.	.	.	.	.	.	.	.	.	.	.	.	.	.	.	.	.	.	.	.	.	.	.	.	.	.	.	.	.	.	.	.	.	.	.	.	.	.	.	.
GCF_028335205.1_ASM2833520v1_genomic.fna	0	.	.	.	.	.	.	.	.	.	.	.	.	.	.	.	.	.	.	.	.	.	.	.	.	.	.	.	.	.	.	.	.	.	.	.	.	.	.	.	.	.	.	.	.	.
GCF_028335225.1_ASM2833522v1_genomic.fna	1	.	.	.	.	.	97.97	.	.	.	.	.	.	.	.	.	.	.	.	.	.	.	.	.	.	.	.	.	.	.	.	.	.	.	.	.	.	.	.	.	.	.	.	.	.	.
GCF_028335245.1_ASM2833524v1_genomic.fna	1	.	.	.	.	.	86.06	.	.	.	.	.	.	.	.	.	.	.	.	.	.	.	.	.	.	.	.	.	.	.	.	.	.	.	.	.	.	.	.	.	.	.	.	.	.	.
GCF_028335265.1_ASM2833526v1_genomic.fna	2	.	.	.	.	.	97.97	.	.	.	.	.	.	.	.	.	.	.	.	.	.	.	.	.	.	.	.	.	.	.	.	.	.	.	.	.	.	.	.	100	.	.	.	.	.	.
GCF_028335305.1_ASM2833530v1_genomic.fna	25	.	.	100	100	.	.	.	100	100	100	100	98.57	99.96	.	100	100	100	100	100	.	.	.	.	.	.	.	.	100	100	100	.	100	.	100	100	100	100	86.78	.	100	.	.	.	99.65	100
GCF_028335325.1_ASM2833532v1_genomic.fna	0	.	.	.	.	.	.	.	.	.	.	.	.	.	.	.	.	.	.	.	.	.	.	.	.	.	.	.	.	.	.	.	.	.	.	.	.	.	.	.	.	.	.	.	.	.
GCF_028335345.1_ASM2833534v1_genomic.fna	15	.	99.95	.	93.78	.	.	.	100	100	100	.	.	.	.	.	.	.	.	.	.	.	.	.	.	.	.	.	100	100	100	.	100	.	.	.	80.65	99.98	.	100	100	.	.	.	100	98.83
GCF_028335365.1_ASM2833536v1_genomic.fna	1	.	.	.	.	.	.	.	.	.	.	.	.	.	.	.	.	.	.	.	.	.	.	.	.	.	.	.	.	.	.	.	.	.	.	.	.	.	.	100	.	.	.	.	.	.
GCF_028335425.1_ASM2833542v1_genomic.fna	26	.	.	100	100	100	.	.	100	100	100	100	100	99.92	.	100	100	100	100	100	.	.	.	.	.	.	.	.	100	100	100	.	100	.	100	100	100	100	99.96	.	100	.	.	.	100	98.83
GCF_028335445.1_ASM2833544v1_genomic.fna	26	.	.	100	100	100	.	.	100	100	100	100	100	99.92	.	100	100	100	100	100	.	.	.	.	.	.	.	.	100	100	100	.	100	.	100	100	100	100	99.96	.	100	.	.	.	100	98.83
GCF_028335465.1_ASM2833546v1_genomic.fna	1	.	.	.	.	.	97.97	.	.	.	.	.	.	.	.	.	.	.	.	.	.	.	.	.	.	.	.	.	.	.	.	.	.	.	.	.	.	.	.	.	.	.	.	.	.	.
GCF_028335485.1_ASM2833548v1_genomic.fna	1	.	.	.	.	.	97.97	.	.	.	.	.	.	.	.	.	.	.	.	.	.	.	.	.	.	.	.	.	.	.	.	.	.	.	.	.	.	.	.	.	.	.	.	.	.	.
GCF_028335505.1_ASM2833550v1_genomic.fna	26	.	.	100	100	100	.	.	100	100	100	100	100	99.92	.	100	100	100	100	100	.	.	.	.	.	.	.	.	100	100	100	.	100	.	100	100	100	100	99.96	.	100	.	.	.	100	98.83
GCF_028335525.1_ASM2833552v1_genomic.fna	2	.	.	.	.	.	86.1	.	.	.	.	.	.	.	.	.	.	.	.	.	.	.	.	.	.	.	.	.	.	.	.	.	.	.	.	.	.	.	.	.	.	.	95.56	.	.	.
GCF_028335545.1_ASM2833554v1_genomic.fna	17	.	.	100	100	.	.	.	100	100	100	.	.	.	.	.	.	.	.	.	.	.	.	.	.	.	.	.	100	100	100	.	100	.	100	100	100	100	.	.	100	99.95	.	.	100	100
GCF_028335565.1_ASM2833556v1_genomic.fna	2	.	.	.	.	.	100	.	.	.	.	.	.	.	.	.	.	.	.	.	.	.	.	.	.	.	.	.	.	.	.	.	.	.	.	.	.	.	.	.	.	.	.	100	.	.
GCF_028335585.1_ASM2833558v1_genomic.fna	2	.	.	.	.	.	100	.	.	.	.	.	.	.	.	.	.	.	.	.	.	.	.	.	.	.	.	.	.	.	.	.	.	.	.	.	.	.	.	.	.	.	.	100	.	.
GCF_028335605.1_ASM2833560v1_genomic.fna	2	.	.	.	.	.	100	.	.	.	.	.	.	.	.	.	.	.	.	.	.	.	.	.	.	.	.	.	.	.	.	.	.	.	.	.	.	.	.	.	.	.	.	100	.	.
GCF_028335625.1_ASM2833562v1_genomic.fna	2	.	.	.	.	.	100	.	.	.	.	.	.	.	.	.	.	.	.	.	.	.	.	.	.	.	.	.	.	.	.	.	.	.	.	.	.	.	.	.	.	.	.	100	.	.
GCF_028335645.1_ASM2833564v1_genomic.fna	0	.	.	.	.	.	.	.	.	.	.	.	.	.	.	.	.	.	.	.	.	.	.	.	.	.	.	.	.	.	.	.	.	.	.	.	.	.	.	.	.	.	.	.	.	.
GCF_028335665.1_ASM2833566v1_genomic.fna	26	.	.	100	100	100	.	.	100	100	100	100	100	99.92	.	100	100	100	100	100	.	.	.	.	.	.	.	.	100	100	100	.	100	.	100	100	100	100	99.96	.	100	.	.	.	100	98.83
GCF_028335685.1_ASM2833568v1_genomic.fna	16	.	.	100	100	.	.	.	100	100	100	.	.	.	.	.	.	.	.	.	.	.	.	.	.	.	.	.	100	100	100	.	100	.	100	100	100	100	.	.	100	.	.	.	100	100
GCF_028335705.1_ASM2833570v1_genomic.fna	14	.	.	100	.	.	.	.	100	100	100	.	.	.	.	.	.	.	.	.	.	.	.	.	.	.	.	.	100	100	100	.	100	.	.	100	100	100	.	.	100	.	.	.	100	100
GCF_028335725.1_ASM2833572v1_genomic.fna	17	.	.	100	100	.	.	.	100	100	100	.	.	.	.	.	.	.	.	.	.	.	.	.	.	.	.	.	100	100	100	.	100	.	100	100	100	100	.	.	100	99.95	.	.	100	100
GCF_028532705.1_ASM2853270v1_genomic.fna	36	.	100	.	93.78	.	.	.	100	100	100	100	100	100	100	100	100	100	100	100	100	100	99.90;100.00	100	100	100	100	100	100	100	100	.	100	100	100	100	100	100	86.74	.	100	99.97	.	.	100	98.83
GCF_028598965.2_ASM2859896v2_genomic.fna	16	.	.	100	100	.	.	.	100	100	100	.	.	.	.	.	.	.	.	.	.	.	.	.	.	.	.	.	100	100	100	.	100	.	100	100	100	100	.	.	100	.	.	.	100	100
GCF_028621735.1_ASM2862173v1_genomic.fna	12	.	.	100	100	.	.	.	100	100	100	.	.	.	.	.	.	.	.	.	.	.	.	.	.	.	.	.	100	100	100	.	100	.	.	.	.	100	.	99.97	.	.	.	.	.	100
GCF_028621755.1_ASM2862175v1_genomic.fna	27	.	.	100	.	100	.	.	100	100	100	100	100	100	100	100	100	100	100	100	.	.	.	.	.	.	.	.	100	100	100	.	100	.	100	100	100	100	82.26	.	100	100	.	.	100	100
GCF_028621775.1_ASM2862177v1_genomic.fna	16	.	.	100	93.78	100	.	.	100	100	100	.	.	.	.	.	.	.	.	.	.	.	.	.	.	.	.	.	100	100	100	100	100	.	.	.	80.65	100	.	.	100	.	.	.	100	100
GCF_028743535.1_ASM2874353v1_genomic.fna	13	.	.	100	100	100	.	.	100	100	100	.	.	.	.	.	.	.	.	.	.	.	.	.	.	.	.	.	100	100	100	.	100	.	.	.	.	100	.	98.61	.	.	.	.	.	100
GCF_028891525.1_ASM2889152v1_genomic.fna	3	.	.	.	.	.	97.97	.	.	.	.	.	.	.	.	.	.	.	.	.	.	.	.	.	.	.	.	.	.	.	.	99.97	.	.	.	.	.	.	.	.	.	.	.	100	.	.
GCF_029000425.1_ASM2900042v1_genomic.fna	26	.	.	100	100	.	.	.	100	100	100	100	100	99.96	.	100	100	100	100	100	.	.	.	.	.	.	.	.	100	100	100	.	100	.	100	100	100	100	86.78	.	100	99.97	.	.	100	100
GCF_029011255.1_ASM2901125v1_genomic.fna	16	.	.	100	.	.	.	.	100	100	100	.	.	.	.	.	.	.	.	.	.	.	.	.	.	.	.	.	100	100	100	.	100	.	100	100	100	100	82.32	.	100	.	.	.	100	98.83
GCF_029023785.1_ASM2902378v1_genomic.fna	1	.	.	.	.	.	97.97	.	.	.	.	.	.	.	.	.	.	.	.	.	.	.	.	.	.	.	.	.	.	.	.	.	.	.	.	.	.	.	.	.	.	.	.	.	.	.
GCF_029023825.1_ASM2902382v1_genomic.fna	0	.	.	.	.	.	.	.	.	.	.	.	.	.	.	.	.	.	.	.	.	.	.	.	.	.	.	.	.	.	.	.	.	.	.	.	.	.	.	.	.	.	.	.	.	.
GCF_029024925.1_ASM2902492v1_genomic.fna	14	.	.	.	93.78	.	.	.	100	100	100	.	.	.	.	.	.	.	.	.	.	.	.	.	.	.	.	.	100	100	100	.	100	.	.	.	80.65	99.98	.	100	100	.	.	.	100	98.83
GCF_029167565.1_ASM2916756v1_genomic.fna	37	99.44	99.97	100	100	100	.	.	100	100	100	100	100	100	100	100	100	100	100	100	.	.	.	100	86.45	100	100	100	100	100	100	99.85	100	.	100	100	100	100	100	100	100	99.97	.	.	100	100
GCF_029167665.1_ASM2916766v1_genomic.fna	4	.	.	.	.	.	100	.	.	.	.	.	.	.	.	.	.	.	.	.	.	.	.	.	.	.	.	.	.	.	.	99.94	.	.	.	.	.	.	.	98.27	.	.	.	100	.	.
GCF_029201225.1_ASM2920122v1_genomic.fna	0	.	.	.	.	.	.	.	.	.	.	.	.	.	.	.	.	.	.	.	.	.	.	.	.	.	.	.	.	.	.	.	.	.	.	.	.	.	.	.	.	.	.	.	.	.
GCF_029215545.1_ASM2921554v1_genomic.fna	0	.	.	.	.	.	.	.	.	.	.	.	.	.	.	.	.	.	.	.	.	.	.	.	.	.	.	.	.	.	.	.	.	.	.	.	.	.	.	.	.	.	.	.	.	.
GCF_029278545.1_ASM2927854v1_genomic.fna	31	.	99.31	100	100	100	.	100	100	100	100	100	100	100	100	100	100	100	100	100	.	.	.	.	.	.	.	.	100	100	100	99.85	100	.	100	100	100	100	100	100	100	.	.	.	100	100
GCF_029814255.1_ASM2981425v1_genomic.fna	0	.	.	.	.	.	.	.	.	.	.	.	.	.	.	.	.	.	.	.	.	.	.	.	.	.	.	.	.	.	.	.	.	.	.	.	.	.	.	.	.	.	.	.	.	.
GCF_029866805.1_ASM2986680v1_genomic.fna	34	.	100	.	93.78	.	.	.	100	100	100	100	100	100	100	100	100	100	100	100	100	100	100.00;99.90	100	100	100	100	100	100	100	100	.	100	.	100	100	100	100	99.94	.	100	.	.	.	100	98.83
GCF_029910175.1_ASM2991017v1_genomic.fna	38	.	100	100	100	100	.	.	100	100	100	100	100	100	100	100	100	100	100	100	100	100	99.90;100.00	100	100	100	100	100	100	100	100	99.85	100	.	100	100	100	100	100	100	100	.	.	.	100	100
GCF_029983095.1_ASM2998309v1_genomic.fna	1	.	.	.	.	.	.	.	.	.	.	.	.	.	.	.	.	.	.	.	.	.	.	.	.	.	.	.	.	.	.	.	.	.	.	.	.	.	.	99.5	.	.	.	.	.	.
GCF_030020155.1_ASM3002015v1_genomic.fna	27	.	.	100	.	100	.	.	100	100	100	100	100	100	100	100	100	100	100	100	.	.	.	.	.	.	.	.	100	100	100	.	100	.	100	100	100	100	86.78	.	100	99.97	.	.	100	98.83
GCF_030020175.1_ASM3002017v1_genomic.fna	26	.	.	100	100	100	.	100	100	100	100	.	.	.	.	.	.	.	.	.	100	100	99.90;100.00	100	100	100	100	100	100	100	100	.	100	.	100	100	100	100	.	.	100	.	.	.	100	98.83
GCF_030020195.1_ASM3002019v1_genomic.fna	11	.	.	.	100	.	.	.	100	100	100	.	.	.	.	.	.	.	.	.	.	.	.	.	.	.	.	.	100	100	100	.	100	.	.	.	.	100	.	.	.	.	.	.	100	100
GCF_030020215.1_ASM3002021v1_genomic.fna	14	.	.	100	.	.	.	.	100	100	100	.	.	.	.	.	.	.	.	.	.	.	.	.	.	.	.	.	100	100	100	.	100	.	.	100	100	100	.	.	100	.	.	.	100	100
GCF_030020235.1_ASM3002023v1_genomic.fna	18	.	.	100	88.61	100	.	.	100	100	100	.	.	.	.	.	.	.	.	.	.	.	.	.	.	.	.	.	100	100	100	.	100	.	100	100	100	100	82.38	.	100	.	.	.	100	100
GCF_030020255.1_ASM3002025v1_genomic.fna	33	.	99.31	100	.	.	.	.	100	100	100	100	100	99.96	.	100	100	100	100	100	100	100	100	100	100	100	100	100	100	100	100	.	100	.	100	100	100	100	100	.	100	.	.	.	100	100
GCF_030020425.1_ASM3002042v1_genomic.fna	18	.	.	100	100	100	.	.	100	100	100	.	.	.	.	.	.	.	.	.	.	.	.	.	.	.	.	.	100	100	100	.	100	.	100	100	100	100	86.74	.	100	.	.	.	100	100
GCF_030020455.1_ASM3002045v1_genomic.fna	30	.	100	.	93.78	.	.	.	100	100	100	100	100	100	100	100	100	100	100	100	100	100	100.00;99.90	100	100	100	100	100	100	100	100	.	100	100	.	.	.	100	99.94	.	.	.	.	.	.	98.83
GCF_030020475.1_ASM3002047v1_genomic.fna	27	.	99.95	100	100	100	.	.	100	100	100	.	.	.	.	.	.	.	.	.	100	100	100	100	100	100	100	100	100	100	100	.	100	.	.	.	80.65	100	82.38	100	100	99.26	.	.	100	98.83
GCF_030020495.1_ASM3002049v1_genomic.fna	30	.	100.00;99.95	.	93.78	.	.	.	100	100	100	100	100	100	100	100	100	100	100	100	100	100	99.90;100.00	100	100	100	100	100	100	100	100	.	100	100	.	.	.	100	99.94	.	.	.	.	.	.	98.83
GCF_030020515.1_ASM3002051v1_genomic.fna	25	.	.	100	93.78	.	.	.	100	100	100	100	100	99.96	.	100	100	100	100	100	.	.	.	.	.	.	.	.	100	100	100	.	100	.	100	100	100	100	86.84	.	100	.	.	.	100	98.83
GCF_030020535.1_ASM3002053v1_genomic.fna	27	.	.	100	83.44	.	.	.	100	100	100	100	100	100	100	100	100	100	100	100	.	.	.	.	.	.	.	.	100	100	100	.	100	.	100	100	100	100	100	.	100	100	.	.	100	98.83
GCF_030020555.1_ASM3002055v1_genomic.fna	35	.	100	.	100	.	.	.	100	100	100	100	100	100	100	100	100	100	100	100	100	100	99.90;100.00	100	100	100	100	100	100	100	100	.	100	100	100	100	100	100	99.94	.	100	.	.	.	100	98.83
GCF_030020575.1_ASM3002057v1_genomic.fna	18	.	.	100	100	100	.	.	100	100	100	.	.	.	.	.	.	.	.	.	.	.	.	.	.	.	.	.	100	100	100	.	100	.	100	100	100	100	86.74	.	100	.	.	.	100	100
GCF_030020595.1_ASM3002059v1_genomic.fna	16	.	.	100	100	.	.	.	100	100	100	.	.	.	.	.	.	.	.	.	.	.	.	.	.	.	.	.	100	100	100	.	100	.	100	100	100	100	.	.	100	.	.	.	100	100
GCF_030020615.1_ASM3002061v1_genomic.fna	27	.	99.95	100	88.61	100	.	.	100	100	100	.	.	.	.	.	.	.	.	.	100	100	100	100	100	100	100	100	100	100	100	.	100	.	.	.	80.65	100	82.38	100	100	99.26	.	.	100	98.83
GCF_030020645.1_ASM3002064v1_genomic.fna	26	100	99.97	.	93.78	.	.	.	100	100	100	.	.	.	.	.	.	.	.	.	100	100	100	100	100	100	100	100	100	100	100	.	100	100	.	.	80.65	99.95	82.38	100	100	.	.	.	100	98.83
GCF_030020665.1_ASM3002066v1_genomic.fna	15	.	.	.	88.61	.	.	.	100	100	100	.	.	.	.	.	.	.	.	.	.	.	.	.	.	.	.	.	100	100	100	.	100	.	.	.	80.65	99.98	.	100	100	99.97	.	.	100	98.83
GCF_030020685.1_ASM3002068v1_genomic.fna	26	.	.	100	100	100	.	100	100	100	100	.	.	.	.	.	.	.	.	.	100	100	99.90;100.00	100	100	100	100	100	100	100	100	.	100	.	100	100	100	100	.	.	100	.	.	.	100	98.83
GCF_030020705.1_ASM3002070v1_genomic.fna	32	.	.	.	88.61	.	.	.	100	100	100	100	100	99.96	.	100	100	99.91	100	100	100	100	100	100	100	100	100	100	100	100	100	.	100	.	.	.	80.65	100	86.74	100	100	99.97	.	.	100	100
GCF_030020725.1_ASM3002072v1_genomic.fna	15	.	99.95	100	.	.	.	.	100	100	100	.	.	.	.	.	.	.	.	.	.	.	.	.	.	.	.	.	100	100	100	.	100	.	.	100	100	100	.	.	100	.	.	.	100	100
GCF_030020745.1_ASM3002074v1_genomic.fna	16	.	.	100	.	.	.	.	100	100	100	.	.	.	.	.	.	.	.	.	.	.	.	.	.	.	.	.	100	100	100	.	100	.	100	100	100	100	.	.	100	99.97	.	.	100	98.83
GCF_030053755.1_ASM3005375v1_genomic.fna	1	.	.	.	.	.	86.1	.	.	.	.	.	.	.	.	.	.	.	.	.	.	.	.	.	.	.	.	.	.	.	.	.	.	.	.	.	.	.	.	.	.	.	.	.	.	.
GCF_030064715.1_ASM3006471v1_genomic.fna	16	.	.	100	.	.	.	.	100	100	100	.	.	.	.	.	.	.	.	.	.	.	.	.	.	.	.	.	100	88.54	100	.	100	.	100	100	100	100	.	.	100	99.97	.	.	100	100
GCF_030064735.1_ASM3006473v1_genomic.fna	2	.	.	.	.	.	100	.	.	.	.	.	.	.	.	.	.	.	.	.	.	.	.	.	.	.	.	.	.	.	.	.	.	.	.	.	.	.	.	.	.	.	97.13	.	.	.
GCF_030263915.1_ASM3026391v1_genomic.fna	0	.	.	.	.	.	.	.	.	.	.	.	.	.	.	.	.	.	.	.	.	.	.	.	.	.	.	.	.	.	.	.	.	.	.	.	.	.	.	.	.	.	.	.	.	.
GCF_030264755.1_ASM3026475v1_genomic.fna	27	.	99.95	100	88.61	100	.	.	100	100	100	100	100	99.96	.	100	100	100	100	100	.	.	.	.	.	.	.	.	100	100	100	.	100	.	100	100	100	100	100	.	100	.	.	.	100	100
GCF_030295445.1_ASM3029544v1_genomic.fna	21	.	.	.	93.78	.	.	100	100	100	100	100	100	100	100	100	100	100	100	100	.	.	.	.	.	.	.	.	100	100	100	.	100	.	.	.	.	100	86.74	.	.	.	.	.	.	98.83
GCF_030295785.1_ASM3029578v1_genomic.fna	2	.	.	.	.	.	89.06	.	.	.	.	.	.	.	.	.	.	.	.	.	.	.	.	.	.	.	.	.	.	.	.	.	.	.	.	.	.	.	.	.	.	.	98.13	.	.	.
GCF_030295805.1_ASM3029580v1_genomic.fna	25	.	.	100	88.61	.	.	.	100	100	100	.	.	.	.	.	.	.	.	.	100	100	100	100	100	100	100	100	100	100	100	.	100	.	100	100	100	100	.	.	100	100	.	.	100	98.83
GCF_030295825.1_ASM3029582v1_genomic.fna	0	.	.	.	.	.	.	.	.	.	.	.	.	.	.	.	.	.	.	.	.	.	.	.	.	.	.	.	.	.	.	.	.	.	.	.	.	.	.	.	.	.	.	.	.	.
GCF_030295845.1_ASM3029584v1_genomic.fna	28	.	.	100	93.78	.	.	.	100	100	100	100	100	100	100	100	100	100	100	100	.	.	95.73	.	.	.	.	.	100	100	100	.	100	.	100	100	100	100	100	.	100	100	.	.	100	98.83
GCF_030316155.1_ASM3031615v1_genomic.fna	5	.	.	.	.	.	100	.	.	.	.	.	.	.	.	.	.	.	.	.	.	.	.	.	.	.	.	.	.	.	.	99.94	.	.	.	.	.	.	.	98.27	.	.	100	100	.	.
GCF_030376825.1_ASM3037682v1_genomic.fna	13	.	.	.	91.45	.	.	.	100	100	100	.	.	.	.	.	.	.	.	.	.	.	.	.	.	.	.	.	100	100	100	.	100	.	.	.	80.65	99.98	.	.	100	.	.	.	100	98.83
GCF_030406065.1_ASM3040606v1_genomic.fna	2	.	.	.	.	.	86.06	.	.	.	.	.	.	.	.	.	.	.	.	.	.	.	.	.	.	.	.	.	.	.	.	.	.	.	.	.	.	.	.	.	.	.	.	97.23	.	.
GCF_030490365.1_ASM3049036v1_genomic.fna	2	.	.	.	.	.	86.06	.	.	.	.	.	.	.	.	.	.	.	.	.	.	.	.	.	.	.	.	.	.	.	.	.	.	.	.	.	.	.	.	.	.	.	.	97.23	.	.
GCF_030512425.1_ASM3051242v1_genomic.fna	24	.	.	100	100	.	.	.	100	100	100	100	100	100	.	100	100	100	100	100	.	.	.	.	.	.	.	.	100	100	100	.	100	.	100	100	100	.	86.72	.	100	.	.	.	100	98.83
GCF_030517125.1_ASM3051712v1_genomic.fna	26	100	99.97;99.95	.	93.78	.	.	.	100	100	100	.	.	.	.	.	.	.	.	.	100	100	100	100	100	100	100	100	100	100	100	.	100	100	.	.	80.65	100	82.38	100	100	.	.	.	100	98.83
GCF_030517355.1_ASM3051735v1_genomic.fna	17	.	.	100	100	100	.	.	100	100	100	.	.	.	.	.	.	.	.	.	.	.	.	.	.	.	.	.	100	100	100	.	100	.	100	100	100	.	86.74	.	100	.	.	.	100	100
GCF_030517385.1_ASM3051738v1_genomic.fna	27	100	100.00;99.95	.	93.78	.	.	.	100	100	100	.	.	.	.	.	.	.	.	.	100	100	100	100	100	100	100	100	100	100	100	.	100	83.94	.	.	80.65	100	82.36	100	100	99.97	.	.	100	98.83
GCF_030517415.1_ASM3051741v1_genomic.fna	24	.	98.19;100.00;99.95	.	93.78	.	.	.	100	100	100	.	.	.	.	.	.	.	.	.	100	100	100	100	100	100	100	100	100	100	100	.	100	.	.	.	80.65	100	82.38	100	100	.	.	.	100	98.83
GCF_030517445.1_ASM3051744v1_genomic.fna	24	.	99.95	.	88.61	.	.	.	100	100	100	100	100	99.48	.	100	100	99.91	100	100	.	.	.	.	.	.	.	.	99.46	100	100	.	99.89	.	.	.	80.58	100	86.74	100	100	.	.	.	100	100
GCF_030517475.1_ASM3051747v1_genomic.fna	26	100	100.00;99.95	.	93.78	.	.	.	100	100	100	.	.	.	.	.	.	.	.	.	100	100	100	100	100	100	100	100	100	100	100	.	100	100	.	.	80.65	100	82.38	100	100	.	.	.	100	98.83
GCF_030517505.1_ASM3051750v1_genomic.fna	18	.	.	100	100	100	.	.	100	100	100	.	.	.	.	.	.	.	.	.	.	.	.	.	.	.	.	.	100	100	100	.	100	.	100	100	100	100	86.74	.	100	.	.	.	100	100
GCF_030517535.1_ASM3051753v1_genomic.fna	19	.	.	100	100	100	.	.	100	100	100	.	.	.	.	.	.	.	.	.	.	.	.	.	.	.	.	.	100	100	100	.	100	.	100	100	100	100	86.74	.	100	100	.	.	100	100
GCF_030517565.1_ASM3051756v1_genomic.fna	26	100	100.00;99.95	.	93.78	.	.	.	100	100	100	.	.	.	.	.	.	.	.	.	100	100	100	100	100	100	100	100	100	100	100	.	100	100	.	.	80.65	100	82.38	100	100	.	.	.	100	98.83
GCF_030517625.1_ASM3051762v1_genomic.fna	15	.	99.95;99.95	.	.	.	.	.	100	100	100	.	.	.	.	.	.	.	.	.	.	.	.	.	.	.	.	.	100	100	100	.	100	.	.	.	80.65	100	82.38	100	100	.	.	.	100	100
GCF_030643745.1_ASM3064374v1_genomic.fna	2	.	.	.	.	.	86.1	.	.	.	.	.	.	.	.	.	.	.	.	.	.	.	.	.	.	.	.	.	.	.	.	.	.	.	.	.	.	.	.	.	.	.	.	97.23	.	.
GCF_030719015.1_ASM3071901v1_genomic.fna	2	.	.	.	.	.	97.97	.	.	.	.	.	.	.	.	.	.	.	.	.	.	.	.	.	.	.	.	.	.	.	.	.	.	.	.	.	.	.	.	.	.	.	80.18	.	.	.
GCF_031186115.1_ASM3118611v1_genomic.fna	17	.	.	100	88.61	.	.	.	100	100	100	.	.	.	.	.	.	.	.	.	.	.	.	.	.	.	.	.	100	100	100	.	100	.	100	100	100	100	82.34	.	99.87	.	.	.	100	98.83
GCF_031206965.1_ASM3120696v1_genomic.fna	14	.	.	.	93.78	.	.	.	100	100	100	.	.	.	.	.	.	.	.	.	.	.	.	.	.	.	.	.	100	100	100	.	100	.	.	.	80.65	99.98	.	100	100	.	.	.	100	98.83
GCF_031208705.1_ASM3120870v1_genomic.fna	14	.	.	.	93.78	.	.	.	100	100	100	.	.	.	.	.	.	.	.	.	.	.	.	.	.	.	.	.	100	100	100	.	100	.	.	.	80.65	99.98	.	100	100	.	.	.	100	98.83
GCF_032680925.1_ASM3268092v1_genomic.fna	31	.	100	.	93.78	.	.	.	100	100	100	100	100	100	100	100	100	100	100	100	100	100	100.00;99.90	100	100	100	100	100	100	100	100	.	100	99.98	.	.	.	100	99.94	.	.	86.7	.	.	.	98.83
GCF_032680945.1_ASM3268094v1_genomic.fna	27	.	99.95	100	100	100	.	.	100	100	100	.	.	.	.	.	.	.	.	.	100	100	100	100	100	100	100	100	100	100	100	.	100	.	.	.	80.65	100	82.38	100	100	100.00;99.97	.	.	100	100
GCF_032680965.1_ASM3268096v1_genomic.fna	34	.	99.97	.	.	.	.	.	100	100	100	100	100	100	100	100	100	100	100	100	100	100	100	100	100	100	100	100	100	100	100	99.85	100	.	.	.	80.65	100	86.78	100	100	100.00;99.97	.	.	100	98.71
GCF_032680985.1_ASM3268098v1_genomic.fna	25	100	100.00;99.95	.	93.78	.	.	.	100	100	100	.	.	.	.	.	.	.	.	.	100	100	100	100	100	100	100	100	100	100	100	.	100	.	.	.	80.65	100	82.38	100	100	.	.	.	100	98.83
GCF_032681005.1_ASM3268100v1_genomic.fna	25	.	.	100	88.61	.	.	.	100	100	100	100	100	99.96	.	100	100	100	100	100	.	.	.	.	.	.	.	.	100	100	100	.	100	.	100	100	100	100	86.74	.	100	.	.	.	100	98.83
GCF_032681025.1_ASM3268102v1_genomic.fna	28	.	100	.	83.44	.	.	.	100	100	100	100	100	100	100	100	100	100	100	100	100	100	100	.	100	100	100	.	100	100	100	.	100	.	.	.	.	100	99.94	.	.	100.00;98.90	.	.	.	98.83
GCF_032681065.1_ASM3268106v1_genomic.fna	17	.	.	100	88.61	.	.	.	100	100	100	.	.	.	.	.	.	.	.	.	.	.	.	.	.	.	.	.	100	100	100	.	100	.	100	100	100	100	82.34	.	99.87	.	.	.	100	98.83
GCF_032760395.1_ASM3276039v1_genomic.fna	17	.	.	100	88.61	.	.	.	100	100	100	.	.	.	.	.	.	.	.	.	.	.	.	.	.	.	.	.	100	100	100	.	100	.	100	100	100	100	82.34	.	99.87	.	.	.	100	98.83
GCF_033130085.1_ASM3313008v1_genomic.fna	4	.	.	.	.	.	100	.	.	.	.	.	.	.	.	.	.	.	.	.	.	.	.	.	.	.	.	.	.	.	.	.	.	.	.	.	.	.	.	98.23	.	.	80.38	100	.	.
GCF_033246985.1_ASM3324698v1_genomic.fna	2	.	.	.	.	.	86.1	.	.	.	.	.	.	.	.	.	.	.	.	.	.	.	.	.	.	.	.	.	.	.	.	.	.	.	.	.	.	.	.	.	.	.	98.29	.	.	.
GCF_033247905.1_ASM3324790v1_genomic.fna	1	.	.	.	.	.	100	.	.	.	.	.	.	.	.	.	.	.	.	.	.	.	.	.	.	.	.	.	.	.	.	.	.	.	.	.	.	.	.	.	.	.	.	.	.	.
GCF_033249005.1_ASM3324900v1_genomic.fna	2	.	.	.	.	.	86.1	.	.	.	.	.	.	.	.	.	.	.	.	.	.	.	.	.	.	.	.	.	.	.	.	.	.	.	.	.	.	.	.	.	.	.	98.29	.	.	.
GCF_033249725.1_ASM3324972v1_genomic.fna	1	.	.	.	.	.	100	.	.	.	.	.	.	.	.	.	.	.	.	.	.	.	.	.	.	.	.	.	.	.	.	.	.	.	.	.	.	.	.	.	.	.	.	.	.	.
GCF_033260105.1_ASM3326010v1_genomic.fna	2	.	.	.	.	.	.	.	.	.	.	.	.	.	.	.	.	.	.	.	.	.	.	.	.	.	.	.	.	.	.	99.97	.	.	.	.	.	.	.	.	.	.	85.43	.	.	.
GCF_033802825.1_ASM3380282v1_genomic.fna	14	.	.	.	93.78	.	.	.	100	100	100	.	.	.	.	.	.	.	.	.	.	.	.	.	.	.	.	.	100	100	100	.	100	.	.	.	80.65	99.98	.	100	100	.	.	.	100	98.83
GCF_033811895.1_ASM3381189v1_genomic.fna	30	.	100	.	93.78	.	.	.	100	100	100	100	100	100	100	100	100	100	100	100	100	100	100.00;99.90	100	100	100	100	100	100	100	100	.	100	99.86	.	.	.	100	99.94	.	.	.	.	.	.	98.83
GCF_033813895.1_ASM3381389v1_genomic.fna	27	.	99.39	100	88.61	.	.	100	100	100	100	.	.	.	.	.	.	.	.	.	100	100	95.73;100.00	100	100	100	100	100	100	100	100	.	100	.	100	100	100	100	.	.	100	99.97	.	.	100	98.83
GCF_033814055.1_ASM3381405v1_genomic.fna	23	.	.	100	100	100	.	100	100	100	100	.	.	.	.	.	.	.	.	.	100	100	100.00;99.90	.	100	.	.	100	100	100	100	.	100	.	.	.	80.65	100	86.74	.	100	100	.	.	99.88	100
GCF_033814155.1_ASM3381415v1_genomic.fna	31	.	100	.	93.78	.	.	97.84	100	100	100	100	100	100	100	99.96	100	100	100	93.36	100	100	100.00;99.90	100	100	100	100	100	100	100	100	99.91	100	.	.	.	.	100	99.94	.	.	.	.	.	.	98.83
GCF_033814935.1_ASM3381493v1_genomic.fna	26	.	.	100	.	100	.	.	100	100	100	100	100	100	100	100	100	100	100	100	.	.	.	.	.	.	.	.	100	100	100	.	100	.	100	100	100	100	100	.	99.87	.	.	.	100	100
GCF_033815475.1_ASM3381547v1_genomic.fna	11	.	.	.	93.78	.	.	.	100	100	100	.	.	.	.	.	.	.	.	.	.	.	.	.	.	.	.	.	100	100	100	.	100	.	.	.	.	100	.	.	.	99.95	.	.	.	98.83
GCF_033815825.1_ASM3381582v1_genomic.fna	15	.	.	100	.	.	.	.	100	100	100	.	.	.	.	.	.	.	.	.	.	.	.	.	.	.	.	.	100	100	100	.	100	.	100	100	100	95.27	.	.	100	.	.	.	100	98.83
GCF_033954855.1_ASM3395485v1_genomic.fna	14	.	.	.	93.78	.	.	.	100	100	100	.	.	.	.	.	.	.	.	.	.	.	.	.	.	.	.	.	100	100	100	.	100	.	.	.	80.65	99.98	.	100	100	.	.	.	100	98.83
GCF_033954875.1_ASM3395487v1_genomic.fna	2	.	.	.	.	.	86.1	.	.	.	.	.	.	.	.	.	.	.	.	.	.	.	.	.	.	.	.	.	.	.	.	.	.	.	.	.	.	.	.	.	.	.	.	97.23	.	.
GCF_033954895.1_ASM3395489v1_genomic.fna	2	.	.	.	.	.	86.24	.	.	.	.	.	.	.	.	.	.	.	.	.	.	.	.	.	.	.	.	.	.	.	.	.	.	.	.	.	.	.	.	.	.	.	85.12	.	.	.
GCF_033954915.1_ASM3395491v1_genomic.fna	2	.	.	.	.	.	86.24	.	.	.	.	.	.	.	.	.	.	.	.	.	.	.	.	.	.	.	.	.	.	.	.	.	.	.	.	.	.	.	.	.	.	.	85.12	.	.	.
GCF_034642355.1_ASM3464235v1_genomic.fna	17	.	99.31	100	.	.	.	.	100	100	100	.	.	.	.	.	.	.	.	.	.	.	.	.	.	.	.	.	100	100	100	.	100	.	100	100	100	100	82.38	.	100	.	.	.	100	100
GCF_034644175.1_ASM3464417v1_genomic.fna	1	.	.	.	.	.	97.97	.	.	.	.	.	.	.	.	.	.	.	.	.	.	.	.	.	.	.	.	.	.	.	.	.	.	.	.	.	.	.	.	.	.	.	.	.	.	.
GCF_034644395.1_ASM3464439v1_genomic.fna	13	.	.	100	100	100	.	.	100	100	100	.	.	.	.	.	.	.	.	.	.	.	.	.	.	.	.	.	100	100	100	.	100	.	.	.	.	100	.	98.61	.	.	.	.	.	100
GCF_035583175.1_ASM3558317v1_genomic.fna	0	.	.	.	.	.	.	.	.	.	.	.	.	.	.	.	.	.	.	.	.	.	.	.	.	.	.	.	.	.	.	.	.	.	.	.	.	.	.	.	.	.	.	.	.	.
GCF_035621375.1_ASM3562137v1_genomic.fna	29	.	100	.	93.78	.	.	.	100	100	100	100	100	100	100	100	100	100	100	100	100	100	100.00;99.90	100	100	100	100	100	100	100	100	.	100	.	.	.	.	100	99.94	.	.	.	.	.	.	98.83
GCF_035928225.1_ASM3592822v1_genomic.fna	1	.	.	.	.	.	.	.	.	.	.	.	.	.	.	.	.	.	.	.	.	.	.	.	.	.	.	.	.	.	.	.	.	.	.	.	.	.	.	.	.	.	96.97	.	.	.
GCF_036263135.1_ASM3626313v1_genomic.fna	17	.	.	100	88.61	.	.	.	100	100	100	.	.	.	.	.	.	.	.	.	.	.	.	.	.	.	.	.	100	100	100	.	100	.	100	100	100	100	82.34	.	99.87	.	.	.	100	98.83
GCF_036264895.1_ASM3626489v1_genomic.fna	17	.	.	100	88.61	.	.	.	100	100	100	.	.	.	.	.	.	.	.	.	.	.	.	.	.	.	.	.	100	100	100	.	100	.	100	100	100	100	82.34	.	99.87	.	.	.	100	98.83
GCF_036266595.1_ASM3626659v1_genomic.fna	16	.	.	100	88.61	.	.	.	100	100	100	.	.	.	.	.	.	.	.	.	.	.	.	.	.	.	.	.	100	100	100	.	100	.	100	100	100	100	.	.	99.87	.	.	.	100	98.83
GCF_036268395.1_ASM3626839v1_genomic.fna	17	.	.	100	88.61	.	.	.	100	100	100	.	.	.	.	.	.	.	.	.	.	.	.	.	.	.	.	.	100	100	100	.	100	.	100	100	100	100	82.34	.	99.87	.	.	.	100	98.83
GCF_036270335.1_ASM3627033v1_genomic.fna	17	.	.	100	88.61	.	.	.	100	100	100	.	.	.	.	.	.	.	.	.	.	.	.	.	.	.	.	.	100	100	100	.	100	.	100	100	100	100	82.34	.	99.87	.	.	.	100	98.83
GCF_036272135.1_ASM3627213v1_genomic.fna	17	.	.	100	88.61	.	.	.	100	100	100	.	.	.	.	.	.	.	.	.	.	.	.	.	.	.	.	.	100	100	100	.	100	.	100	100	100	100	82.34	.	99.87	.	.	.	100	98.83
GCF_036273895.1_ASM3627389v1_genomic.fna	17	.	.	100	88.61	.	.	.	100	100	100	.	.	.	.	.	.	.	.	.	.	.	.	.	.	.	.	.	100	100	100	.	100	.	100	100	100	100	82.34	.	99.87	.	.	.	100	98.83
GCF_036275755.1_ASM3627575v1_genomic.fna	17	.	.	100	88.61	.	.	.	100	100	100	.	.	.	.	.	.	.	.	.	.	.	.	.	.	.	.	.	100	100	100	.	100	.	100	100	100	100	82.34	.	99.87	.	.	.	100	98.83
GCF_036277495.1_ASM3627749v1_genomic.fna	29	.	100	.	93.78	.	.	.	100	100	100	100	100	100	100	100	100	100	100	100	100	100	100.00;99.90	100	100	100	100	100	100	100	100	.	100	100	.	.	.	100	.	.	.	.	.	.	.	98.83
GCF_036279155.1_ASM3627915v1_genomic.fna	29	.	100	.	93.78	.	.	.	100	100	100	100	100	100	100	100	100	100	100	100	100	100	100.00;99.90	100	100	100	100	100	100	100	100	.	100	100	.	.	.	100	.	.	.	.	.	.	.	98.83
GCF_036280735.1_ASM3628073v1_genomic.fna	30	.	100	.	93.78	.	.	.	100	100	100	100	100	100	100	100	100	100	100	100	100	100	100.00;99.90	100	100	100	100	100	100	100	100	.	100	100	.	.	.	100	99.94	.	.	.	.	.	.	98.83
GCF_036281635.1_ASM3628163v1_genomic.fna	32	.	100	.	93.78	.	.	97.84	100	100	100	100	100	86.38	100	100	100	100	100	100	100	100	99.90;100.00	100	100	100	100	100	100	100	100	.	100	88.31	.	.	.	100	99.94	.	.	99.97	.	.	.	98.83
GCF_036281655.1_ASM3628165v1_genomic.fna	29	.	100	.	93.78	.	.	.	100	100	100	100	100	100	100	100	100	100	100	100	100	100	100.00;99.90	100	100	100	100	100	100	100	100	.	100	.	.	.	.	100	99.94	.	.	.	.	.	.	98.83
GCF_036324345.1_ASM3632434v1_genomic.fna	2	.	.	.	.	.	86.1	.	.	.	.	.	.	.	.	.	.	.	.	.	.	.	.	.	.	.	.	.	.	.	.	.	.	.	.	.	.	.	.	.	.	.	.	97.23	.	.
GCF_036352175.1_ASM3635217v1_genomic.fna	18	.	.	100	100	100	.	.	100	100	100	.	.	.	.	.	.	.	.	.	.	.	.	.	.	.	.	.	100	100	100	.	100	.	100	100	100	100	86.74	.	100	.	.	.	100	100
GCF_036352195.1_ASM3635219v1_genomic.fna	16	.	.	100	.	100	.	.	100	100	100	.	.	.	.	.	.	.	.	.	.	.	.	.	.	.	.	.	100	100	100	.	100	.	100	100	100	99.77	.	.	100	.	.	.	100	100
GCF_036352215.1_ASM3635221v1_genomic.fna	20	.	.	100	88.61	100	.	100	100	100	100	.	.	.	.	.	.	.	.	.	.	.	.	.	.	.	.	.	100	100	100	.	100	.	100	100	100	100	.	100	100	99.26	.	.	100	100
GCF_036352235.1_ASM3635223v1_genomic.fna	27	.	.	.	88.61	100	.	.	100	100	100	100	100	99.96	.	100	100	100	100	100	.	.	.	.	.	.	.	.	100	100	100	.	100	.	100	100	100	100	100	100	100	99.97	.	.	100	100
GCF_036542485.1_ASM3654248v1_genomic.fna	14	.	.	.	80.58	.	.	.	100	100	100	.	.	.	.	.	.	.	.	.	.	.	.	.	.	.	.	.	100	100	100	.	100	.	.	.	80.65	99.98	.	100	100	.	.	.	100	98.83
GCF_036669985.1_ASM3666998v1_genomic.fna	2	.	.	.	.	.	86.24	.	.	.	.	.	.	.	.	.	.	.	.	.	.	.	.	.	.	.	.	.	.	.	.	.	.	.	.	.	.	.	.	.	.	.	85.12	.	.	.
GCF_036689605.1_ASM3668960v1_genomic.fna	30	.	100	.	93.78	.	.	.	100	100	100	100	100	100	100	100	100	100	100	100	100	.	100	100	100	100	100	100	100	100	100	.	100	83.94	.	.	.	100	86.78	.	.	98.9	.	.	.	98.83
GCF_036772935.1_ASM3677293v1_genomic.fna	28	.	99.44	100	.	100	.	100	100	100	100	100	100	100	100	100	100	100	100	100	.	.	.	.	.	.	.	.	100	100	100	.	100	.	100	100	100	100	82.26	.	100	.	.	.	100	100
GCF_036774845.1_ASM3677484v1_genomic.fna	28	.	.	.	100	85.04	.	97.84	100	100	100	100	100	100	100	100	100	100	100	100	.	.	.	.	.	.	.	.	100	100	100	.	100	.	100	100	100	99.98	86.84	.	100	88.34;99.97	.	.	100	100
GCF_036793375.1_ASM3679337v1_genomic.fna	27	.	.	100	100	100	.	.	100	100	100	100	100	99.92	.	100	100	100	100	100	.	.	.	.	.	.	.	.	100	100	100	.	100	.	100	100	100	100	99.96	.	100	99.74	.	.	100	98.83
GCF_037013415.1_ASM3701341v1_genomic.fna	3	.	.	.	.	.	100	.	.	.	.	.	.	.	.	.	.	.	.	.	.	.	.	.	.	.	.	.	.	.	.	.	.	.	.	.	.	.	.	98.27	.	.	.	100	.	.
GCF_037019775.1_ASM3701977v1_genomic.fna	3	.	.	.	.	.	100	.	.	.	.	.	.	.	.	.	.	.	.	.	.	.	.	.	.	.	.	.	.	.	.	.	.	.	.	.	.	.	.	98.27	.	.	.	100	.	.
GCF_037198295.1_ASM3719829v1_genomic.fna	26	.	.	100	100	.	.	.	100	100	100	100	100	100	99.88	100	100	100	100	100	.	.	.	.	.	.	.	.	100	100	100	.	100	.	100	100	100	100	100	.	100	.	.	.	100	98.83
GCF_037238825.1_EfaR132_genomic.fna	30	.	100	.	93.78	.	.	.	100	100	100	100	100	100	100	100	100	100	100	100	100	100	100.00;99.90	100	100	100	100	100	100	100	100	.	100	100	.	.	.	100	99.94	.	.	.	.	.	.	98.83
GCF_037482205.1_ASM3748220v1_genomic.fna	14	.	.	100	88.61	100	.	.	100	100	100	.	.	.	.	.	.	.	.	.	.	.	.	.	.	.	.	.	100	100	100	.	100	.	.	.	.	100	.	.	100	.	.	.	100	100
GCF_038436665.1_ASM3843666v1_genomic.fna	5	.	.	.	.	.	100	.	.	.	.	.	.	.	.	.	.	.	.	.	.	.	.	.	.	.	.	.	.	.	.	99.94	.	.	.	.	.	.	.	98.27	.	.	100	100	.	.
GCF_038437885.1_ASM3843788v1_genomic.fna	2	.	.	.	.	.	100	.	.	.	.	.	.	.	.	.	.	.	.	.	.	.	.	.	.	.	.	.	.	.	.	.	.	.	.	.	.	.	.	.	.	.	.	100	.	.
GCF_038439085.1_ASM3843908v1_genomic.fna	3	.	.	.	.	.	100	.	.	.	.	.	.	.	.	.	.	.	.	.	.	.	.	.	.	.	.	.	.	.	.	.	.	.	.	.	.	.	.	98.27	.	.	.	100	.	.
GCF_038441015.1_ASM3844101v1_genomic.fna	3	.	.	.	.	.	100	.	.	.	.	.	.	.	.	.	.	.	.	.	.	.	.	.	.	.	.	.	.	.	.	.	.	.	.	.	.	.	.	98.23	.	.	.	100	.	.
GCF_038441105.1_ASM3844110v1_genomic.fna	5	.	.	.	.	.	100	.	.	.	.	.	.	.	.	.	.	.	.	.	.	.	.	.	.	.	.	.	.	.	.	99.94	.	.	.	.	.	.	.	98.27	.	.	100	100	.	.
GCF_038441115.1_ASM3844111v1_genomic.fna	3	.	.	.	.	.	100	.	.	.	.	.	.	.	.	.	.	.	.	.	.	.	.	.	.	.	.	.	.	.	.	.	.	.	.	.	.	.	.	98.27	.	.	100	.	.	.
GCF_038441125.1_ASM3844112v1_genomic.fna	1	.	.	.	.	.	100	.	.	.	.	.	.	.	.	.	.	.	.	.	.	.	.	.	.	.	.	.	.	.	.	.	.	.	.	.	.	.	.	.	.	.	.	.	.	.
GCF_038441135.1_ASM3844113v1_genomic.fna	3	.	.	.	.	.	100	.	.	.	.	.	.	.	.	.	.	.	.	.	.	.	.	.	.	.	.	.	.	.	.	.	.	.	.	.	.	.	.	97.77	.	.	.	100	.	.
GCF_038441145.1_ASM3844114v1_genomic.fna	4	.	.	.	.	.	100	.	.	.	.	.	.	.	.	.	.	.	.	.	.	.	.	.	.	.	.	.	.	.	.	.	.	.	.	.	.	.	.	98.27	.	.	100	100	.	.
GCF_038441155.1_ASM3844115v1_genomic.fna	4	.	.	.	.	.	100	.	.	.	.	.	.	.	.	.	.	.	.	.	.	.	.	.	.	.	.	.	.	.	.	.	.	.	.	.	.	.	.	98.27	.	.	97.13	100	.	.
GCF_038665115.1_ASM3866511v1_genomic.fna	4	.	.	.	.	.	100	.	.	.	.	.	.	.	.	.	.	.	.	.	.	.	.	.	.	.	.	.	.	.	.	.	.	.	.	.	.	.	.	98.27	.	.	100	100	.	.
GCF_039791395.1_ASM3979139v1_genomic.fna	13	.	.	100	100	100	.	.	100	100	100	.	.	.	.	.	.	.	.	.	.	.	.	.	.	.	.	.	100	100	100	.	100	.	.	.	.	100	.	98.61	.	.	.	.	.	100
GCF_039954945.1_ASM3995494v1_genomic.fna	0	.	.	.	.	.	.	.	.	.	.	.	.	.	.	.	.	.	.	.	.	.	.	.	.	.	.	.	.	.	.	.	.	.	.	.	.	.	.	.	.	.	.	.	.	.
GCF_039954985.1_ASM3995498v1_genomic.fna	0	.	.	.	.	.	.	.	.	.	.	.	.	.	.	.	.	.	.	.	.	.	.	.	.	.	.	.	.	.	.	.	.	.	.	.	.	.	.	.	.	.	.	.	.	.
GCF_039955025.1_ASM3995502v1_genomic.fna	0	.	.	.	.	.	.	.	.	.	.	.	.	.	.	.	.	.	.	.	.	.	.	.	.	.	.	.	.	.	.	.	.	.	.	.	.	.	.	.	.	.	.	.	.	.
GCF_039955065.1_ASM3995506v1_genomic.fna	0	.	.	.	.	.	.	.	.	.	.	.	.	.	.	.	.	.	.	.	.	.	.	.	.	.	.	.	.	.	.	.	.	.	.	.	.	.	.	.	.	.	.	.	.	.
GCF_040049835.1_ASM4004983v1_genomic.fna	0	.	.	.	.	.	.	.	.	.	.	.	.	.	.	.	.	.	.	.	.	.	.	.	.	.	.	.	.	.	.	.	.	.	.	.	.	.	.	.	.	.	.	.	.	.
GCF_040367385.1_ASM4036738v1_genomic.fna	4	.	.	.	.	.	100	.	.	.	.	.	.	.	.	.	.	.	.	.	.	.	.	.	.	.	.	.	.	.	.	.	.	.	.	.	.	.	.	98.27	.	.	100	100	.	.
GCF_040369085.1_ASM4036908v1_genomic.fna	4	.	.	.	.	.	100	.	.	.	.	.	.	.	.	.	.	.	.	.	.	.	.	.	.	.	.	.	.	.	.	.	.	.	.	.	.	.	.	98.27	.	.	100	100	.	.
GCF_040371495.1_ASM4037149v1_genomic.fna	39	99.41	99.31	100	100	100	.	.	100	100	100	100	100	100	100	100	100	100	100	100	100	100	100	100	100	100	100	100	100	100	100	99.85	100	.	100	100	100	100	100	100	100	.	.	.	100	100
GCF_040372185.1_ASM4037218v1_genomic.fna	4	.	.	.	.	.	100	.	.	.	.	.	.	.	.	.	.	.	.	.	.	.	.	.	.	.	.	.	.	.	.	.	.	.	.	.	.	.	.	98.27	.	.	100	100	.	.
GCF_040436415.1_ASM4043641v1_genomic.fna	25	.	100	.	100	100	.	.	100	100	100	.	.	.	.	.	.	.	.	.	100	100	100.00;99.90	100	100	100	100	100	100	100	100	.	100	.	100	100	100	100	.	.	100	.	.	.	100	98.83
GCF_040436425.1_ASM4043642v1_genomic.fna	25	.	100	.	100	100	.	.	100	100	100	.	.	.	.	.	.	.	.	.	100	100	100.00;99.90	100	100	100	100	100	100	100	100	.	100	.	100	100	100	100	.	.	100	.	.	.	100	98.83
GCF_040436435.1_ASM4043643v1_genomic.fna	25	.	100	.	100	100	.	.	100	100	100	.	.	.	.	.	.	.	.	.	100	100	99.90;100.00	100	100	100	100	100	100	100	100	.	100	.	100	100	100	100	.	.	100	.	.	.	100	98.83
GCF_040543485.1_ASM4054348v1_genomic.fna	27	.	.	100	100	100	.	.	100	100	100	100	100	100	100	100	100	100	100	100	.	.	.	.	.	.	.	.	100	100	100	.	100	.	100	100	100	100	86.76	.	100	.	.	.	100	100
GCF_040543505.1_ASM4054350v1_genomic.fna	27	.	.	100	100	100	.	.	100	100	100	100	100	100	100	100	100	100	100	100	.	.	.	.	.	.	.	.	100	100	100	.	100	.	100	100	100	100	86.76	.	100	.	.	.	100	100
GCF_040554215.1_ASM4055421v1_genomic.fna	36	.	100	.	100	85.04	.	.	100	100	100	100	100	100	100	100	100	100	100	100	100	100	99.90;100.00	100	100	100	100	100	100	100	100	.	100	100	100	100	100	99.65	86.84	.	100	.	.	.	100	100
GCF_040586835.1_ASM4058683v1_genomic.fna	18	.	.	100	100	85.04	.	.	100	100	100	.	.	.	.	.	.	.	.	.	.	.	.	.	.	.	.	.	100	100	100	.	100	.	100	100	100	100	.	.	99.87	100	.	.	100	98.83
GCF_040745045.1_ASM4074504v1_genomic.fna	2	.	.	.	.	.	86.06	.	.	.	.	.	.	.	.	.	.	.	.	.	.	.	.	.	.	.	.	.	.	.	.	.	.	.	.	.	.	.	.	.	.	.	.	97.23	.	.
GCF_900044005.1_ASM90004400v1_genomic.fna	5	.	.	.	.	.	100	.	.	.	.	.	.	.	.	.	.	.	.	.	.	.	.	.	.	.	.	.	.	.	.	100	.	.	.	.	.	.	.	98.27	.	.	100	100	.	.
GCF_900092475.1_Ef_aus00233_genomic.fna	4	.	.	.	.	.	100	.	.	.	.	.	.	.	.	.	.	.	.	.	.	.	.	.	.	.	.	.	.	.	.	.	.	.	.	.	.	.	.	98.27	.	.	100	100	.	.
GCF_900474605.1_41594_C01_genomic.fna	0	.	.	.	.	.	.	.	.	.	.	.	.	.	.	.	.	.	.	.	.	.	.	.	.	.	.	.	.	.	.	.	.	.	.	.	.	.	.	.	.	.	.	.	.	.
GCF_900634805.1_E0139_hybrid_assembly_genomic.fna	0	.	.	.	.	.	.	.	.	.	.	.	.	.	.	.	.	.	.	.	.	.	.	.	.	.	.	.	.	.	.	.	.	.	.	.	.	.	.	.	.	.	.	.	.	.
GCF_900635365.1_E1334_hybrid_assembly_genomic.fna	2	.	.	.	.	.	97.97	.	.	.	.	.	.	.	.	.	.	.	.	.	.	.	.	.	.	.	.	.	.	.	.	.	.	.	.	.	.	.	.	.	.	.	100	.	.	.
GCF_900635415.1_E6043_hybrid_assembly_genomic.fna	3	.	.	.	.	.	100	.	.	.	.	.	.	.	.	.	.	.	.	.	.	.	.	.	.	.	.	.	.	.	.	.	.	.	.	.	.	.	.	.	.	.	98.64	100	.	.
GCF_900636615.1_43116_B01_genomic.fna	0	.	.	.	.	.	.	.	.	.	.	.	.	.	.	.	.	.	.	.	.	.	.	.	.	.	.	.	.	.	.	.	.	.	.	.	.	.	.	.	.	.	.	.	.	.
GCF_900636775.1_44087_G01_genomic.fna	16	.	.	100	100	.	.	.	100	100	100	.	.	.	.	.	.	.	.	.	.	.	.	.	.	.	.	.	100	100	100	.	100	.	100	100	100	100	.	.	100	.	.	.	100	100
GCF_900637035.1_46582_D01_genomic.fna	2	.	.	.	.	.	86.06	.	.	.	.	.	.	.	.	.	.	.	.	.	.	.	.	.	.	.	.	.	.	.	.	.	.	.	.	.	.	.	.	.	.	.	92.64	.	.	.
GCF_900638765.1_E2079_hybrid_assembly_genomic.fna	0	.	.	.	.	.	.	.	.	.	.	.	.	.	.	.	.	.	.	.	.	.	.	.	.	.	.	.	.	.	.	.	.	.	.	.	.	.	.	.	.	.	.	.	.	.
GCF_900638775.1_E4227_hybrid_assembly_genomic.fna	2	.	.	.	.	.	86.1	.	.	.	.	.	.	.	.	.	.	.	.	.	.	.	.	.	.	.	.	.	.	.	.	.	.	.	.	.	.	.	.	.	.	.	98.29	.	.	.
GCF_900638785.1_E1774_hybrid_assembly_genomic.fna	3	.	.	.	.	.	100	.	.	.	.	.	.	.	.	.	.	.	.	.	.	.	.	.	.	.	.	.	.	.	.	.	.	.	.	.	.	.	.	.	.	.	100	100	.	.
GCF_900638805.1_E4402_hybrid_assembly_genomic.fna	3	.	.	.	.	.	100	.	.	.	.	.	.	.	.	.	.	.	.	.	.	.	.	.	.	.	.	.	.	.	.	100	.	.	.	.	.	.	.	.	.	.	.	100	.	.
GCF_900638815.1_E0595_hybrid_assembly_genomic.fna	0	.	.	.	.	.	.	.	.	.	.	.	.	.	.	.	.	.	.	.	.	.	.	.	.	.	.	.	.	.	.	.	.	.	.	.	.	.	.	.	.	.	.	.	.	.
GCF_900638825.1_E4438_hybrid_assembly_genomic.fna	1	.	.	.	.	.	99.82	.	.	.	.	.	.	.	.	.	.	.	.	.	.	.	.	.	.	.	.	.	.	.	.	.	.	.	.	.	.	.	.	.	.	.	.	.	.	.
GCF_900639335.1_E7067_hybrid_assembly_genomic.fna	3	.	.	.	.	.	100	.	.	.	.	.	.	.	.	.	.	.	.	.	.	.	.	.	.	.	.	.	.	.	.	.	.	.	.	.	.	.	.	.	.	.	100	100	.	.
GCF_900639345.1_E6055_hybrid_assembly_genomic.fna	3	.	.	.	.	.	100	.	.	.	.	.	.	.	.	.	.	.	.	.	.	.	.	.	.	.	.	.	.	.	.	.	.	.	.	.	.	.	.	.	.	.	100	100	.	.
GCF_900639355.1_E7025_hybrid_assembly_genomic.fna	3	.	.	.	.	.	100	.	.	.	.	.	.	.	.	.	.	.	.	.	.	.	.	.	.	.	.	.	.	.	.	.	.	.	.	.	.	.	.	.	.	.	100	100	.	.
GCF_900639365.1_E7171_hybrid_assembly_genomic.fna	2	.	.	.	.	.	100	.	.	.	.	.	.	.	.	.	.	.	.	.	.	.	.	.	.	.	.	.	.	.	.	.	.	.	.	.	.	.	.	.	.	.	.	100	.	.
GCF_900639385.1_E7040_hybrid_assembly_genomic.fna	3	.	.	.	.	.	100	.	.	.	.	.	.	.	.	.	.	.	.	.	.	.	.	.	.	.	.	.	.	.	.	.	.	.	.	.	.	.	.	.	.	.	100	100	.	.
GCF_900639395.1_E6975_hybrid_assembly_genomic.fna	5	.	.	.	.	.	100	.	.	.	.	.	.	.	.	.	.	.	.	.	.	.	.	.	.	.	.	.	.	.	.	100	.	.	.	.	.	.	.	98.27	.	.	100	100	.	.
GCF_900639405.1_E4457_hybrid_assembly_genomic.fna	1	.	.	.	.	.	100	.	.	.	.	.	.	.	.	.	.	.	.	.	.	.	.	.	.	.	.	.	.	.	.	.	.	.	.	.	.	.	.	.	.	.	.	.	.	.
GCF_900639415.1_E6988_hybrid_assembly_genomic.fna	2	.	.	.	.	.	100	.	.	.	.	.	.	.	.	.	.	.	.	.	.	.	.	.	.	.	.	.	.	.	.	.	.	.	.	.	.	.	.	.	.	.	.	100	.	.
GCF_900639425.1_E7098_hybrid_assembly_genomic.fna	3	.	.	.	.	.	100	.	.	.	.	.	.	.	.	.	.	.	.	.	.	.	.	.	.	.	.	.	.	.	.	.	.	.	.	.	.	.	.	.	.	.	96.97	94.46	.	.
GCF_900639445.1_E7199_hybrid_assembly_genomic.fna	3	.	.	.	.	.	100	.	.	.	.	.	.	.	.	.	.	.	.	.	.	.	.	.	.	.	.	.	.	.	.	100	.	.	.	.	.	.	.	.	.	.	.	100	.	.
GCF_900639455.1_E7237_hybrid_assembly_genomic.fna	2	.	.	.	.	.	100	.	.	.	.	.	.	.	.	.	.	.	.	.	.	.	.	.	.	.	.	.	.	.	.	.	.	.	.	.	.	.	.	.	.	.	.	100	.	.
GCF_900639465.1_E7429_hybrid_assembly_genomic.fna	4	.	.	.	.	.	100	.	.	.	.	.	.	.	.	.	.	.	.	.	.	.	.	.	.	.	.	.	.	.	.	100	.	.	.	.	.	.	.	98.23	.	.	.	100	.	.
GCF_900639485.1_E7240_hybrid_assembly_genomic.fna	4	.	.	.	.	.	100	.	.	.	.	.	.	.	.	.	.	.	.	.	.	.	.	.	.	.	.	.	.	.	.	100	.	.	.	.	.	.	.	98.27	.	.	.	100	.	.
GCF_900639495.1_E7471_hybrid_assembly_genomic.fna	3	.	.	.	.	.	100	.	.	.	.	.	.	.	.	.	.	.	.	.	.	.	.	.	.	.	.	.	.	.	.	.	.	.	.	.	.	.	.	98.23	.	.	.	100	.	.
GCF_900639505.1_E7356_hybrid_assembly_genomic.fna	5	.	.	.	.	.	100	.	.	.	.	.	.	.	.	.	.	.	.	.	.	.	.	.	.	.	.	.	.	.	.	100	.	.	.	.	.	.	.	98.23	.	.	97.13	100	.	.
GCF_900639515.1_E7654_hybrid_assembly_genomic.fna	4	.	.	.	.	.	100	.	.	.	.	.	.	.	.	.	.	.	.	.	.	.	.	.	.	.	.	.	.	.	.	.	.	.	.	.	.	.	.	98.27	.	.	80.38	100	.	.
GCF_900639525.1_E7663_hybrid_assembly_genomic.fna	3	.	.	.	.	.	100	.	.	.	.	.	.	.	.	.	.	.	.	.	.	.	.	.	.	.	.	.	.	.	.	.	.	.	.	.	.	.	.	98.27	.	.	.	100	.	.
GCF_900639535.1_E8202_hybrid_assembly_genomic.fna	4	.	.	.	.	.	100	.	.	.	.	.	.	.	.	.	.	.	.	.	.	.	.	.	.	.	.	.	.	.	.	100	.	.	.	.	.	.	.	98.23	.	.	.	100	.	.
GCF_900639545.1_E7933_hybrid_assembly_genomic.fna	5	.	.	.	.	.	100	.	.	.	.	.	.	.	.	.	.	.	.	.	.	.	.	.	.	.	.	.	.	.	.	100	.	.	.	.	.	.	.	98.27	.	.	100	100	.	.
GCF_900639555.1_E8172_hybrid_assembly_genomic.fna	2	.	.	.	.	.	100	.	.	.	.	.	.	.	.	.	.	.	.	.	.	.	.	.	.	.	.	.	.	.	.	.	.	.	.	.	.	.	.	.	.	.	.	100	.	.
GCF_900639565.1_E8195_hybrid_assembly_genomic.fna	4	.	.	.	.	.	100	.	.	.	.	.	.	.	.	.	.	.	.	.	.	.	.	.	.	.	.	.	.	.	.	100	.	.	.	.	.	.	.	98.23	.	.	.	100	.	.
GCF_900639575.1_E8014_hybrid_assembly_genomic.fna	4	.	.	.	.	.	100	.	.	.	.	.	.	.	.	.	.	.	.	.	.	.	.	.	.	.	.	.	.	.	.	100	.	.	.	.	.	.	.	98.27	.	.	.	100	.	.
GCF_900639585.1_E7948_hybrid_assembly_genomic.fna	2	.	.	.	.	.	100	.	.	.	.	.	.	.	.	.	.	.	.	.	.	.	.	.	.	.	.	.	.	.	.	.	.	.	.	.	.	.	.	.	.	.	.	100	.	.
GCF_900639595.1_E8377_hybrid_assembly_genomic.fna	5	.	.	.	.	.	100	.	.	.	.	.	.	.	.	.	.	.	.	.	.	.	.	.	.	.	.	.	.	.	.	100	.	.	.	.	.	.	.	98.27	.	.	100	100	.	.
GCF_900639605.1_E8290_hybrid_assembly_genomic.fna	4	.	.	.	.	.	100	.	.	.	.	.	.	.	.	.	.	.	.	.	.	.	.	.	.	.	.	.	.	.	.	100	.	.	.	.	.	.	.	98.27	.	.	.	100	.	.
GCF_900639615.1_E8328_hybrid_assembly_genomic.fna	4	.	.	.	.	.	100	.	.	.	.	.	.	.	.	.	.	.	.	.	.	.	.	.	.	.	.	.	.	.	.	100	.	.	.	.	.	.	.	98.27	.	.	.	100	.	.
GCF_900639625.1_E8284_hybrid_assembly_genomic.fna	4	.	.	.	.	.	100	.	.	.	.	.	.	.	.	.	.	.	.	.	.	.	.	.	.	.	.	.	.	.	.	100	.	.	.	.	.	.	.	98.27	.	.	.	100	.	.
GCF_900639635.1_E8927_hybrid_assembly_genomic.fna	2	.	.	.	.	.	100	.	.	.	.	.	.	.	.	.	.	.	.	.	.	.	.	.	.	.	.	.	.	.	.	.	.	.	.	.	.	.	.	.	.	.	.	100	.	.
GCF_900639645.1_E8440_hybrid_assembly_genomic.fna	5	.	.	.	.	.	100	.	.	.	.	.	.	.	.	.	.	.	.	.	.	.	.	.	.	.	.	.	.	.	.	100	.	.	.	.	.	.	.	98.27	.	.	99.9	100	.	.
GCF_900639655.1_E8691_hybrid_assembly_genomic.fna	3	.	.	.	.	.	100	.	.	.	.	.	.	.	.	.	.	.	.	.	.	.	.	.	.	.	.	.	.	.	.	.	.	.	.	.	.	.	.	.	.	.	100	100	.	.
GCF_900639665.1_E7114_hybrid_assembly_genomic.fna	4	.	.	.	.	.	100	.	.	.	.	.	.	.	.	.	.	.	.	.	.	.	.	.	.	.	.	.	.	.	.	100	.	.	.	.	.	.	.	98.27	.	.	.	100	.	.
GCF_900639705.1_E9101_hybrid_assembly_genomic.fna	0	.	.	.	.	.	.	.	.	.	.	.	.	.	.	.	.	.	.	.	.	.	.	.	.	.	.	.	.	.	.	.	.	.	.	.	.	.	.	.	.	.	.	.	.	.
GCF_900639715.1_E8414_hybrid_assembly_genomic.fna	4	.	.	.	.	.	100	.	.	.	.	.	.	.	.	.	.	.	.	.	.	.	.	.	.	.	.	.	.	.	.	100	.	.	.	.	.	.	.	98.27	.	.	.	100	.	.
GCF_900639725.1_E8423_hybrid_assembly_genomic.fna	3	.	.	.	.	.	100	.	.	.	.	.	.	.	.	.	.	.	.	.	.	.	.	.	.	.	.	.	.	.	.	.	.	.	.	.	.	.	.	.	.	.	100	100	.	.
GCF_900639745.1_E4456_hybrid_assembly_genomic.fna	3	.	.	.	.	.	100	.	.	.	.	.	.	.	.	.	.	.	.	.	.	.	.	.	.	.	.	.	.	.	.	100	.	.	.	.	.	.	.	.	.	.	.	100	.	.
GCF_900640265.1_E4239_hybrid_assembly_genomic.fna	2	.	.	.	.	.	86.1	.	.	.	.	.	.	.	.	.	.	.	.	.	.	.	.	.	.	.	.	.	.	.	.	.	.	.	.	.	.	.	.	.	.	.	98.29	.	.	.
GCF_900683475.1_42042_G02_genomic.fna	1	.	.	.	.	.	97.97	.	.	.	.	.	.	.	.	.	.	.	.	.	.	.	.	.	.	.	.	.	.	.	.	.	.	.	.	.	.	.	.	.	.	.	.	.	.	.
GCF_901553725.1_42197_D01_genomic.fna	14	.	.	100	.	.	.	.	100	100	100	.	.	.	.	.	.	.	.	.	.	.	.	.	.	.	.	.	100	100	100	.	100	.	.	100	100	100	.	.	100	.	.	.	100	100
GCF_902379005.2_UHGG_MGYG-HGUT-01694_genomic.fna	12	.	.	.	88.61	.	.	.	100	100	100	.	.	.	.	.	.	.	.	.	.	.	.	.	.	.	.	.	100	98.25	100	.	100	.	.	.	.	100	.	98.61	.	99.26	.	.	.	98.83
GCF_906464835.1_TM6294_genomic.fna	36	.	100	.	.	85.04	.	.	100	100	100	100	100	100	100	100	100	100	100	100	100	100	100	100	100	100	100	100	100	100	100	.	100	100	100	100	100	100	86.84	.	100	99.97	.	.	100	100
GCF_906464865.1_WE0438_genomic.fna	18	.	.	100	100	.	.	.	100	100	100	.	.	.	.	.	.	.	.	.	.	.	95.73	.	.	.	.	.	100	100	100	.	100	.	100	100	100	100	.	.	99.87	100	.	.	100	98.83
GCF_906464875.1_BX8117_genomic.fna	30	.	100.00;99.95	.	93.78	.	.	.	100	100	100	100	100	100	100	100	100	100	100	100	100	100	100.00;99.90	100	100	100	100	100	100	100	100	.	100	100	.	.	.	100	99.94	.	.	.	.	.	.	98.83
GCF_906464895.1_WE0851_genomic.fna	10	.	.	.	93.64	.	.	.	100	100	100	.	.	.	.	.	.	.	.	.	.	.	.	.	.	.	.	.	100	100	100	.	100	.	.	.	.	100	.	.	.	.	.	.	.	98.83
GCF_906464915.2_WE0254_genomic.fna	15	.	.	100	.	.	.	.	100	100	100	.	.	.	.	.	.	.	.	.	.	.	.	.	.	.	.	.	100	100	100	.	100	.	.	100	100	100	.	.	100	100	.	.	100	100
GCF_906464925.1_BX5936_genomic.fna	17	100	99.92	.	100	.	.	.	100	100	100	.	.	.	.	.	.	.	.	.	.	.	.	.	.	.	.	.	100	100	100	.	100	.	100	100	100	100	.	.	100	.	.	.	100	98.83
GCF_907163255.1_AUS2001_genomic.fna	5	.	.	.	.	.	100	.	.	.	.	.	.	.	.	.	.	.	.	.	.	.	.	.	.	.	.	.	.	.	.	100	.	.	.	.	.	.	.	98.27	.	.	97.13	100	.	.
GCF_907163315.1_AUS2002_genomic.fna	5	.	.	.	.	.	100	.	.	.	.	.	.	.	.	.	.	.	.	.	.	.	.	.	.	.	.	.	.	.	.	100	.	.	.	.	.	.	.	98.27	.	.	97.13	100	.	.
GCF_907165365.1_USZ_VRE32_P32_hybrid_assembly_genomic.fna	3	.	.	.	.	.	100	.	.	.	.	.	.	.	.	.	.	.	.	.	.	.	.	.	.	.	.	.	.	.	.	.	.	.	.	.	.	.	.	98.23	.	.	.	100	.	.
GCF_907176135.1_USZ_VRE5_P5_hybrid_assembly_genomic.fna	4	.	.	.	.	.	100	.	.	.	.	.	.	.	.	.	.	.	.	.	.	.	.	.	.	.	.	.	.	.	.	100	.	.	.	.	.	.	.	98.27	.	.	.	100	.	.
GCF_907176815.1_USZ_VRE67_P60_hybrid_assembly_genomic.fna	4	.	.	.	.	.	100	.	.	.	.	.	.	.	.	.	.	.	.	.	.	.	.	.	.	.	.	.	.	.	.	100	.	.	.	.	.	.	.	98.27	.	.	.	100	.	.
GCF_907177285.1_USZ_VRE53_P46_hybrid_assembly_genomic.fna	4	.	.	.	.	.	100	.	.	.	.	.	.	.	.	.	.	.	.	.	.	.	.	.	.	.	.	.	.	.	.	100	.	.	.	.	.	.	.	98.27	.	.	.	100	.	.
GCF_931972305.1_P2005_genomic.fna	0	.	.	.	.	.	.	.	.	.	.	.	.	.	.	.	.	.	.	.	.	.	.	.	.	.	.	.	.	.	.	.	.	.	.	.	.	.	.	.	.	.	.	.	.	.
GCF_947054945.1_CIRMBP-1281_assembly_genomic.fna	0	.	.	.	.	.	.	.	.	.	.	.	.	.	.	.	.	.	.	.	.	.	.	.	.	.	.	.	.	.	.	.	.	.	.	.	.	.	.	.	.	.	.	.	.	.
GCF_947054965.1_CIRMBP-1246_assembly_genomic.fna	0	.	.	.	.	.	.	.	.	.	.	.	.	.	.	.	.	.	.	.	.	.	.	.	.	.	.	.	.	.	.	.	.	.	.	.	.	.	.	.	.	.	.	.	.	.
GCF_947055055.1_CIRMBP-1261_assembly_genomic.fna	0	.	.	.	.	.	.	.	.	.	.	.	.	.	.	.	.	.	.	.	.	.	.	.	.	.	.	.	.	.	.	.	.	.	.	.	.	.	.	.	.	.	.	.	.	.
GCF_947055095.1_CIRMBP-1212_assembly_genomic.fna	0	.	.	.	.	.	.	.	.	.	.	.	.	.	.	.	.	.	.	.	.	.	.	.	.	.	.	.	.	.	.	.	.	.	.	.	.	.	.	.	.	.	.	.	.	.
GCF_947055105.1_CIRMBP-1274_assembly_genomic.fna	0	.	.	.	.	.	.	.	.	.	.	.	.	.	.	.	.	.	.	.	.	.	.	.	.	.	.	.	.	.	.	.	.	.	.	.	.	.	.	.	.	.	.	.	.	.
GCF_947055185.1_CIRMBP-1228_assembly_genomic.fna	0	.	.	.	.	.	.	.	.	.	.	.	.	.	.	.	.	.	.	.	.	.	.	.	.	.	.	.	.	.	.	.	.	.	.	.	.	.	.	.	.	.	.	.	.	.
GCF_947055195.1_CIRMBP-1283_assembly_genomic.fna	0	.	.	.	.	.	.	.	.	.	.	.	.	.	.	.	.	.	.	.	.	.	.	.	.	.	.	.	.	.	.	.	.	.	.	.	.	.	.	.	.	.	.	.	.	.
GCF_947055595.1_CIRMBP-1302_assembly_genomic.fna	0	.	.	.	.	.	.	.	.	.	.	.	.	.	.	.	.	.	.	.	.	.	.	.	.	.	.	.	.	.	.	.	.	.	.	.	.	.	.	.	.	.	.	.	.	.
GCF_947055965.1_CIRMBP-1287_assembly_genomic.fna	0	.	.	.	.	.	.	.	.	.	.	.	.	.	.	.	.	.	.	.	.	.	.	.	.	.	.	.	.	.	.	.	.	.	.	.	.	.	.	.	.	.	.	.	.	.
GCF_963663795.1_piMetSpec1.Enterococcus_sp_1.1_genomic.fna	0	.	.	.	.	.	.	.	.	.	.	.	.	.	.	.	.	.	.	.	.	.	.	.	.	.	.	.	.	.	.	.	.	.	.	.	.	.	.	.	.	.	.	.	.	.
GCF_964062525.1_Enterococcus_gilvus_CIRM-BIA2700_genomic.fna	0	.	.	.	.	.	.	.	.	.	.	.	.	.	.	.	.	.	.	.	.	.	.	.	.	.	.	.	.	.	.	.	.	.	.	.	.	.	.	.	.	.	.	.	.	.
