# Supplementary material for: Genome analysis reveals a biased distribution of virulence and antibiotic resistance genes in the genus Enterococcus and an abundance of safe species
Source: Appl Environ Microbiol. 2025 Apr 9;91(5):e00415-25. doi: 10.1128/aem.00415-25 (PMC12094018; doi:10.1128/aem.00415-25)
Supplement: Table S3 — Similarity percentages of the detected antibiotic resistance genes in the genomes of E. lactis, E. durans, E. hirae, and E. mundtii. [file aem.00415-25-s0005.xlsx]

## Sheet: AMR gene in E. durans
Accsition number of the genomes	Antibiotic Resistance genes detected
#FILE	NUM_FOUND	VanHAX_2	aac(6')-Iih_1	aac(6')-aph(2'')_1	ant(6)-Ia_1	ant(6)-Ia_2	aph(3')-III_1	cat_5	dfrG_1	erm(A)_3	erm(B)_18	fexA_1	fexB_1	lnu(A)_1	lnu(B)_2	lnu(D)_1	lsa(E)_1	mef(A)_2	msr(D)_3	optrA_14	optrA_2	poxtA_1	qnrB19_1	tet(L)_2	tet(L)_8	tet(M)_1	tet(M)_10	tet(M)_13	tet(M)_4	tet(M)_7	tet(O)_3	tet(S)_3	vat(E)_5
GCA_018372475.1_ASM1837247v1_genomic.fna	1	.	100	.	.	.	.	.	.	.	.	.	.	.	.	.	.	.	.	.	.	.	.	.	.	.	.	.	.	.	.	.	.
GCA_020743115.1_ASM2074311v1_genomic.fna	1	.	100	.	.	.	.	.	.	.	.	.	.	.	.	.	.	.	.	.	.	.	.	.	.	.	.	.	.	.	.	.	.
GCA_032476835.1_ASM3247683v1_genomic.fna	1	.	100	.	.	.	.	.	.	.	.	.	.	.	.	.	.	.	.	.	.	.	.	.	.	.	.	.	.	.	.	.	.
GCA_034149605.1_ASM3414960v1_genomic.fna	1	.	100	.	.	.	.	.	.	.	.	.	.	.	.	.	.	.	.	.	.	.	.	.	.	.	.	.	.	.	.	.	.
GCA_036540995.1_ASM3654099v1_genomic.fna	1	.	100	.	.	.	.	.	.	.	.	.	.	.	.	.	.	.	.	.	.	.	.	.	.	.	.	.	.	.	.	.	.
GCA_905198615.1_ERR1305885-mag-bin.35_genomic.fna	0	.	.	.	.	.	.	.	.	.	.	.	.	.	.	.	.	.	.	.	.	.	.	.	.	.	.	.	.	.	.	.	.
GCA_937920965.1_SRR8317176_bin.37_CONCOCT_v1.1_MAG_genomic.fna	1	.	100	.	.	.	.	.	.	.	.	.	.	.	.	.	.	.	.	.	.	.	.	.	.	.	.	.	.	.	.	.	.
GCF_000350465.1_Edurans6552.0_genomic.fna	1	.	100	.	.	.	.	.	.	.	.	.	.	.	.	.	.	.	.	.	.	.	.	.	.	.	.	.	.	.	.	.	.
GCF_000406985.1_Ente_dura_ATCC6056_V1_genomic.fna	1	.	100	.	.	.	.	.	.	.	.	.	.	.	.	.	.	.	.	.	.	.	.	.	.	.	.	.	.	.	.	.	.
GCF_000407265.1_Ente_dura_ATCC6056_V2_genomic.fna	1	.	100	.	.	.	.	.	.	.	.	.	.	.	.	.	.	.	.	.	.	.	.	.	.	.	.	.	.	.	.	.	.
GCF_001267395.1_ASM126739v1_genomic.fna	1	.	100	.	.	.	.	.	.	.	.	.	.	.	.	.	.	.	.	.	.	.	.	.	.	.	.	.	.	.	.	.	.
GCF_001267865.1_ASM126786v1_genomic.fna	1	.	100	.	.	.	.	.	.	.	.	.	.	.	.	.	.	.	.	.	.	.	.	.	.	.	.	.	.	.	.	.	.
GCF_001455455.1_ASM145545v1_genomic.fna	1	.	100	.	.	.	.	.	.	.	.	.	.	.	.	.	.	.	.	.	.	.	.	.	.	.	.	.	.	.	.	.	.
GCF_001544215.1_ASM154421v1_genomic.fna	1	.	100	.	.	.	.	.	.	.	.	.	.	.	.	.	.	.	.	.	.	.	.	.	.	.	.	.	.	.	.	.	.
GCF_002077535.1_ASM207753v1_genomic.fna	1	.	100	.	.	.	.	.	.	.	.	.	.	.	.	.	.	.	.	.	.	.	.	.	.	.	.	.	.	.	.	.	.
GCF_002277935.1_ASM227793v1_genomic.fna	1	.	100	.	.	.	.	.	.	.	.	.	.	.	.	.	.	.	.	.	.	.	.	.	.	.	.	.	.	.	.	.	.
GCF_002554315.1_ASM255431v1_genomic.fna	1	.	100	.	.	.	.	.	.	.	.	.	.	.	.	.	.	.	.	.	.	.	.	.	.	.	.	.	.	.	.	.	.
GCF_002945695.1_ASM294569v1_genomic.fna	2	.	100	.	.	.	.	.	.	.	.	.	.	.	.	99.39	.	.	.	.	.	.	.	.	.	.	.	.	.	.	.	.	.
GCF_003321475.1_Ente_hira_4EA1_V1_genomic.fna	4	.	100	.	.	.	.	.	.	.	.	.	.	.	.	.	.	.	.	.	.	.	.	.	.	100	.	.	.	100	.	.	100
GCF_003465125.1_ASM346512v1_genomic.fna	1	.	100	.	.	.	.	.	.	.	.	.	.	.	.	.	.	.	.	.	.	.	.	.	.	.	.	.	.	.	.	.	.
GCF_003796805.1_ASM379680v1_genomic.fna	2	.	100	.	.	.	.	.	.	.	.	.	.	.	.	.	.	.	.	.	.	.	.	.	.	.	.	.	.	.	100	.	.
GCF_003945985.1_ASM394598v1_genomic.fna	1	.	100	.	.	.	.	.	.	.	.	.	.	.	.	.	.	.	.	.	.	.	.	.	.	.	.	.	.	.	.	.	.
GCF_004102865.1_ASM410286v1_genomic.fna	2	.	100	.	.	.	.	.	.	.	.	.	.	.	.	.	.	.	.	.	.	.	.	.	.	.	.	100	.	.	.	.	.
GCF_004167095.1_ASM416709v1_genomic.fna	1	.	100	.	.	.	.	.	.	.	.	.	.	.	.	.	.	.	.	.	.	.	.	.	.	.	.	.	.	.	.	.	.
GCF_004330425.1_ASM433042v1_genomic.fna	1	.	100	.	.	.	.	.	.	.	.	.	.	.	.	.	.	.	.	.	.	.	.	.	.	.	.	.	.	.	.	.	.
GCF_007997775.1_ASM799777v1_genomic.fna	3	100	100	.	.	.	.	.	.	.	.	.	.	.	.	.	.	.	.	.	.	.	.	100	.	.	.	.	.	.	.	.	.
GCF_007999025.2_ASM799902v2_genomic.fna	5	100.00;100.00	100	.	.	.	.	.	.	.	100.00;100.00	.	.	.	.	.	.	.	.	.	.	.	.	100.00;100.00	.	.	.	100	.	.	.	.	.
GCF_008725855.1_ASM872585v1_genomic.fna	4	100	100	.	.	.	.	.	.	.	100	.	.	.	.	.	.	.	.	.	.	.	.	100	.	.	.	.	.	.	.	.	.
GCF_008725875.1_ASM872587v1_genomic.fna	5	100	100	.	.	.	.	.	.	.	100	.	.	.	.	.	.	.	.	.	.	.	.	100	.	.	100	.	.	.	.	.	.
GCF_008725905.1_ASM872590v1_genomic.fna	3	100	100	.	.	.	.	.	.	.	.	.	.	.	.	.	.	.	.	.	.	.	.	.	.	.	100	.	.	.	.	.	.
GCF_008725945.1_ASM872594v1_genomic.fna	4	100	100	.	.	.	.	.	.	.	100	.	.	.	.	.	.	.	.	.	.	.	.	.	.	.	100	.	.	.	.	.	.
GCF_008725955.1_ASM872595v1_genomic.fna	4	100	100	.	.	.	.	.	.	.	100	.	.	.	.	.	.	.	.	.	.	.	.	.	.	.	100	.	.	.	.	.	.
GCF_008725985.1_ASM872598v1_genomic.fna	4	100	100	.	.	.	.	.	.	.	100	.	.	.	.	.	.	.	.	.	.	.	.	.	.	.	100	.	.	.	.	.	.
GCF_008726015.1_ASM872601v1_genomic.fna	4	100	100	.	.	.	.	.	.	.	100	.	.	.	.	.	.	.	.	.	.	.	.	.	.	.	100	.	.	.	.	.	.
GCF_008726025.1_ASM872602v1_genomic.fna	5	100	100	.	.	.	.	.	.	.	100	.	.	.	.	.	.	.	.	.	.	.	.	100	.	.	100	.	.	.	.	.	.
GCF_008726055.1_ASM872605v1_genomic.fna	3	100	100	.	.	.	.	.	.	.	.	.	.	.	.	.	.	.	.	.	.	.	.	.	.	.	100	.	.	.	.	.	.
GCF_008726145.1_ASM872614v1_genomic.fna	4	100	100	.	.	.	.	.	.	.	.	.	.	.	.	.	.	.	.	.	.	.	.	100	.	.	100	.	.	.	.	.	.
GCF_009873835.1_ASM987383v1_genomic.fna	1	.	100	.	.	.	.	.	.	.	.	.	.	.	.	.	.	.	.	.	.	.	.	.	.	.	.	.	.	.	.	.	.
GCF_009873885.1_ASM987388v1_genomic.fna	1	.	100	.	.	.	.	.	.	.	.	.	.	.	.	.	.	.	.	.	.	.	.	.	.	.	.	.	.	.	.	.	.
GCF_009873895.1_ASM987389v1_genomic.fna	1	.	100	.	.	.	.	.	.	.	.	.	.	.	.	.	.	.	.	.	.	.	.	.	.	.	.	.	.	.	.	.	.
GCF_009873935.1_ASM987393v1_genomic.fna	1	.	100	.	.	.	.	.	.	.	.	.	.	.	.	.	.	.	.	.	.	.	.	.	.	.	.	.	.	.	.	.	.
GCF_009873945.1_ASM987394v1_genomic.fna	1	.	100	.	.	.	.	.	.	.	.	.	.	.	.	.	.	.	.	.	.	.	.	.	.	.	.	.	.	.	.	.	.
GCF_009873985.1_ASM987398v1_genomic.fna	1	.	100	.	.	.	.	.	.	.	.	.	.	.	.	.	.	.	.	.	.	.	.	.	.	.	.	.	.	.	.	.	.
GCF_009873995.1_ASM987399v1_genomic.fna	1	.	100	.	.	.	.	.	.	.	.	.	.	.	.	.	.	.	.	.	.	.	.	.	.	.	.	.	.	.	.	.	.
GCF_009874045.1_ASM987404v1_genomic.fna	1	.	100	.	.	.	.	.	.	.	.	.	.	.	.	.	.	.	.	.	.	.	.	.	.	.	.	.	.	.	.	.	.
GCF_009874775.1_ASM987477v1_genomic.fna	1	.	100	.	.	.	.	.	.	.	.	.	.	.	.	.	.	.	.	.	.	.	.	.	.	.	.	.	.	.	.	.	.
GCF_009874785.1_ASM987478v1_genomic.fna	1	.	100	.	.	.	.	.	.	.	.	.	.	.	.	.	.	.	.	.	.	.	.	.	.	.	.	.	.	.	.	.	.
GCF_009874815.1_ASM987481v1_genomic.fna	1	.	100	.	.	.	.	.	.	.	.	.	.	.	.	.	.	.	.	.	.	.	.	.	.	.	.	.	.	.	.	.	.
GCF_009874835.1_ASM987483v1_genomic.fna	1	.	100	.	.	.	.	.	.	.	.	.	.	.	.	.	.	.	.	.	.	.	.	.	.	.	.	.	.	.	.	.	.
GCF_009874875.1_ASM987487v1_genomic.fna	1	.	100	.	.	.	.	.	.	.	.	.	.	.	.	.	.	.	.	.	.	.	.	.	.	.	.	.	.	.	.	.	.
GCF_009874895.1_ASM987489v1_genomic.fna	1	.	100	.	.	.	.	.	.	.	.	.	.	.	.	.	.	.	.	.	.	.	.	.	.	.	.	.	.	.	.	.	.
GCF_009874905.1_ASM987490v1_genomic.fna	1	.	100	.	.	.	.	.	.	.	.	.	.	.	.	.	.	.	.	.	.	.	.	.	.	.	.	.	.	.	.	.	.
GCF_009874935.1_ASM987493v1_genomic.fna	1	.	100	.	.	.	.	.	.	.	.	.	.	.	.	.	.	.	.	.	.	.	.	.	.	.	.	.	.	.	.	.	.
GCF_009874945.1_ASM987494v1_genomic.fna	1	.	100	.	.	.	.	.	.	.	.	.	.	.	.	.	.	.	.	.	.	.	.	.	.	.	.	.	.	.	.	.	.
GCF_009874955.1_ASM987495v1_genomic.fna	1	.	100	.	.	.	.	.	.	.	.	.	.	.	.	.	.	.	.	.	.	.	.	.	.	.	.	.	.	.	.	.	.
GCF_009874995.1_ASM987499v1_genomic.fna	1	.	100	.	.	.	.	.	.	.	.	.	.	.	.	.	.	.	.	.	.	.	.	.	.	.	.	.	.	.	.	.	.
GCF_009875025.1_ASM987502v1_genomic.fna	1	.	100	.	.	.	.	.	.	.	.	.	.	.	.	.	.	.	.	.	.	.	.	.	.	.	.	.	.	.	.	.	.
GCF_009875045.1_ASM987504v1_genomic.fna	1	.	100	.	.	.	.	.	.	.	.	.	.	.	.	.	.	.	.	.	.	.	.	.	.	.	.	.	.	.	.	.	.
GCF_009875065.1_ASM987506v1_genomic.fna	1	.	100	.	.	.	.	.	.	.	.	.	.	.	.	.	.	.	.	.	.	.	.	.	.	.	.	.	.	.	.	.	.
GCF_009875075.1_ASM987507v1_genomic.fna	1	.	100	.	.	.	.	.	.	.	.	.	.	.	.	.	.	.	.	.	.	.	.	.	.	.	.	.	.	.	.	.	.
GCF_009875115.1_ASM987511v1_genomic.fna	1	.	100	.	.	.	.	.	.	.	.	.	.	.	.	.	.	.	.	.	.	.	.	.	.	.	.	.	.	.	.	.	.
GCF_009875125.1_ASM987512v1_genomic.fna	1	.	100	.	.	.	.	.	.	.	.	.	.	.	.	.	.	.	.	.	.	.	.	.	.	.	.	.	.	.	.	.	.
GCF_009875145.1_ASM987514v1_genomic.fna	1	.	100	.	.	.	.	.	.	.	.	.	.	.	.	.	.	.	.	.	.	.	.	.	.	.	.	.	.	.	.	.	.
GCF_009875155.1_ASM987515v1_genomic.fna	1	.	100	.	.	.	.	.	.	.	.	.	.	.	.	.	.	.	.	.	.	.	.	.	.	.	.	.	.	.	.	.	.
GCF_009875165.1_ASM987516v1_genomic.fna	1	.	100	.	.	.	.	.	.	.	.	.	.	.	.	.	.	.	.	.	.	.	.	.	.	.	.	.	.	.	.	.	.
GCF_009875235.1_ASM987523v1_genomic.fna	1	.	100	.	.	.	.	.	.	.	.	.	.	.	.	.	.	.	.	.	.	.	.	.	.	.	.	.	.	.	.	.	.
GCF_009875255.1_ASM987525v1_genomic.fna	1	.	100	.	.	.	.	.	.	.	.	.	.	.	.	.	.	.	.	.	.	.	.	.	.	.	.	.	.	.	.	.	.
GCF_009875265.1_ASM987526v1_genomic.fna	1	.	100	.	.	.	.	.	.	.	.	.	.	.	.	.	.	.	.	.	.	.	.	.	.	.	.	.	.	.	.	.	.
GCF_009875275.1_ASM987527v1_genomic.fna	1	.	100	.	.	.	.	.	.	.	.	.	.	.	.	.	.	.	.	.	.	.	.	.	.	.	.	.	.	.	.	.	.
GCF_009875315.1_ASM987531v1_genomic.fna	1	.	100	.	.	.	.	.	.	.	.	.	.	.	.	.	.	.	.	.	.	.	.	.	.	.	.	.	.	.	.	.	.
GCF_009875355.1_ASM987535v1_genomic.fna	1	.	100	.	.	.	.	.	.	.	.	.	.	.	.	.	.	.	.	.	.	.	.	.	.	.	.	.	.	.	.	.	.
GCF_009889465.1_ASM988946v1_genomic.fna	1	.	100	.	.	.	.	.	.	.	.	.	.	.	.	.	.	.	.	.	.	.	.	.	.	.	.	.	.	.	.	.	.
GCF_009889475.1_ASM988947v1_genomic.fna	1	.	100	.	.	.	.	.	.	.	.	.	.	.	.	.	.	.	.	.	.	.	.	.	.	.	.	.	.	.	.	.	.
GCF_009889495.1_ASM988949v1_genomic.fna	1	.	100	.	.	.	.	.	.	.	.	.	.	.	.	.	.	.	.	.	.	.	.	.	.	.	.	.	.	.	.	.	.
GCF_009891685.1_ASM989168v1_genomic.fna	2	.	100	.	.	.	.	.	.	.	.	.	.	.	.	.	.	.	.	.	.	.	100	.	.	.	.	.	.	.	.	.	.
GCF_009891715.1_ASM989171v1_genomic.fna	1	.	100	.	.	.	.	.	.	.	.	.	.	.	.	.	.	.	.	.	.	.	.	.	.	.	.	.	.	.	.	.	.
GCF_009891725.1_ASM989172v1_genomic.fna	1	.	100	.	.	.	.	.	.	.	.	.	.	.	.	.	.	.	.	.	.	.	.	.	.	.	.	.	.	.	.	.	.
GCF_009891735.1_ASM989173v1_genomic.fna	1	.	100	.	.	.	.	.	.	.	.	.	.	.	.	.	.	.	.	.	.	.	.	.	.	.	.	.	.	.	.	.	.
GCF_009891785.1_ASM989178v1_genomic.fna	1	.	100	.	.	.	.	.	.	.	.	.	.	.	.	.	.	.	.	.	.	.	.	.	.	.	.	.	.	.	.	.	.
GCF_009891805.1_ASM989180v1_genomic.fna	1	.	100	.	.	.	.	.	.	.	.	.	.	.	.	.	.	.	.	.	.	.	.	.	.	.	.	.	.	.	.	.	.
GCF_009891815.1_ASM989181v1_genomic.fna	1	.	100	.	.	.	.	.	.	.	.	.	.	.	.	.	.	.	.	.	.	.	.	.	.	.	.	.	.	.	.	.	.
GCF_009891835.1_ASM989183v1_genomic.fna	1	.	100	.	.	.	.	.	.	.	.	.	.	.	.	.	.	.	.	.	.	.	.	.	.	.	.	.	.	.	.	.	.
GCF_009891845.1_ASM989184v1_genomic.fna	1	.	100	.	.	.	.	.	.	.	.	.	.	.	.	.	.	.	.	.	.	.	.	.	.	.	.	.	.	.	.	.	.
GCF_009891885.1_ASM989188v1_genomic.fna	1	.	100	.	.	.	.	.	.	.	.	.	.	.	.	.	.	.	.	.	.	.	.	.	.	.	.	.	.	.	.	.	.
GCF_009891905.1_ASM989190v1_genomic.fna	1	.	100	.	.	.	.	.	.	.	.	.	.	.	.	.	.	.	.	.	.	.	.	.	.	.	.	.	.	.	.	.	.
GCF_009891915.1_ASM989191v1_genomic.fna	1	.	100	.	.	.	.	.	.	.	.	.	.	.	.	.	.	.	.	.	.	.	.	.	.	.	.	.	.	.	.	.	.
GCF_009891925.1_ASM989192v1_genomic.fna	1	.	100	.	.	.	.	.	.	.	.	.	.	.	.	.	.	.	.	.	.	.	.	.	.	.	.	.	.	.	.	.	.
GCF_009891965.1_ASM989196v1_genomic.fna	1	.	100	.	.	.	.	.	.	.	.	.	.	.	.	.	.	.	.	.	.	.	.	.	.	.	.	.	.	.	.	.	.
GCF_009891985.1_ASM989198v1_genomic.fna	1	.	100	.	.	.	.	.	.	.	.	.	.	.	.	.	.	.	.	.	.	.	.	.	.	.	.	.	.	.	.	.	.
GCF_009892005.1_ASM989200v1_genomic.fna	1	.	100	.	.	.	.	.	.	.	.	.	.	.	.	.	.	.	.	.	.	.	.	.	.	.	.	.	.	.	.	.	.
GCF_009892025.1_ASM989202v1_genomic.fna	1	.	100	.	.	.	.	.	.	.	.	.	.	.	.	.	.	.	.	.	.	.	.	.	.	.	.	.	.	.	.	.	.
GCF_009892035.1_ASM989203v1_genomic.fna	1	.	100	.	.	.	.	.	.	.	.	.	.	.	.	.	.	.	.	.	.	.	.	.	.	.	.	.	.	.	.	.	.
GCF_009892085.1_ASM989208v1_genomic.fna	1	.	100	.	.	.	.	.	.	.	.	.	.	.	.	.	.	.	.	.	.	.	.	.	.	.	.	.	.	.	.	.	.
GCF_009892105.1_ASM989210v1_genomic.fna	1	.	100	.	.	.	.	.	.	.	.	.	.	.	.	.	.	.	.	.	.	.	.	.	.	.	.	.	.	.	.	.	.
GCF_009892125.1_ASM989212v1_genomic.fna	1	.	100	.	.	.	.	.	.	.	.	.	.	.	.	.	.	.	.	.	.	.	.	.	.	.	.	.	.	.	.	.	.
GCF_009892135.1_ASM989213v1_genomic.fna	1	.	100	.	.	.	.	.	.	.	.	.	.	.	.	.	.	.	.	.	.	.	.	.	.	.	.	.	.	.	.	.	.
GCF_009892145.1_ASM989214v1_genomic.fna	1	.	100	.	.	.	.	.	.	.	.	.	.	.	.	.	.	.	.	.	.	.	.	.	.	.	.	.	.	.	.	.	.
GCF_009892155.1_ASM989215v1_genomic.fna	1	.	100	.	.	.	.	.	.	.	.	.	.	.	.	.	.	.	.	.	.	.	.	.	.	.	.	.	.	.	.	.	.
GCF_009892205.1_ASM989220v1_genomic.fna	1	.	100	.	.	.	.	.	.	.	.	.	.	.	.	.	.	.	.	.	.	.	.	.	.	.	.	.	.	.	.	.	.
GCF_009892225.1_ASM989222v1_genomic.fna	1	.	100	.	.	.	.	.	.	.	.	.	.	.	.	.	.	.	.	.	.	.	.	.	.	.	.	.	.	.	.	.	.
GCF_010974995.1_ASM1097499v1_genomic.fna	1	.	100	.	.	.	.	.	.	.	.	.	.	.	.	.	.	.	.	.	.	.	.	.	.	.	.	.	.	.	.	.	.
GCF_012027745.1_ASM1202774v1_genomic.fna	2	.	100	.	.	.	.	.	.	.	.	.	.	100	.	.	.	.	.	.	.	.	.	.	.	.	.	.	.	.	.	.	.
GCF_015208165.1_ASM1520816v1_genomic.fna	7	.	100	.	.	100	.	.	100	.	.	.	.	.	.	.	.	100	100	.	.	.	.	.	.	.	.	.	.	100	.	100	.
GCF_015230245.1_ASM1523024v1_genomic.fna	5	.	100	.	.	100	.	.	.	.	100	.	.	.	100	.	100	.	.	.	.	.	.	.	.	.	.	.	.	.	.	.	.
GCF_015559335.1_ASM1555933v1_genomic.fna	1	.	100	.	.	.	.	.	.	.	.	.	.	.	.	.	.	.	.	.	.	.	.	.	.	.	.	.	.	.	.	.	.
GCF_015560205.1_ASM1556020v1_genomic.fna	1	.	100	.	.	.	.	.	.	.	.	.	.	.	.	.	.	.	.	.	.	.	.	.	.	.	.	.	.	.	.	.	.
GCF_015560285.1_ASM1556028v1_genomic.fna	1	.	100	.	.	.	.	.	.	.	.	.	.	.	.	.	.	.	.	.	.	.	.	.	.	.	.	.	.	.	.	.	.
GCF_015669595.1_ASM1566959v1_genomic.fna	1	.	100	.	.	.	.	.	.	.	.	.	.	.	.	.	.	.	.	.	.	.	.	.	.	.	.	.	.	.	.	.	.
GCF_015999505.1_ASM1599950v1_genomic.fna	1	.	100	.	.	.	.	.	.	.	.	.	.	.	.	.	.	.	.	.	.	.	.	.	.	.	.	.	.	.	.	.	.
GCF_016811095.1_ASM1681109v1_genomic.fna	1	.	100	.	.	.	.	.	.	.	.	.	.	.	.	.	.	.	.	.	.	.	.	.	.	.	.	.	.	.	.	.	.
GCF_018784885.1_ASM1878488v1_genomic.fna	1	.	100	.	.	.	.	.	.	.	.	.	.	.	.	.	.	.	.	.	.	.	.	.	.	.	.	.	.	.	.	.	.
GCF_019048325.1_ASM1904832v1_genomic.fna	1	.	100	.	.	.	.	.	.	.	.	.	.	.	.	.	.	.	.	.	.	.	.	.	.	.	.	.	.	.	.	.	.
GCF_019731785.1_ASM1973178v1_genomic.fna	1	.	100	.	.	.	.	.	.	.	.	.	.	.	.	.	.	.	.	.	.	.	.	.	.	.	.	.	.	.	.	.	.
GCF_019733715.1_ASM1973371v1_genomic.fna	1	.	100	.	.	.	.	.	.	.	.	.	.	.	.	.	.	.	.	.	.	.	.	.	.	.	.	.	.	.	.	.	.
GCF_020405585.1_ASM2040558v1_genomic.fna	1	.	100	.	.	.	.	.	.	.	.	.	.	.	.	.	.	.	.	.	.	.	.	.	.	.	.	.	.	.	.	.	.
GCF_020592465.1_ASM2059246v1_genomic.fna	3	.	100	.	.	.	.	.	.	.	.	.	.	.	.	.	.	.	.	.	.	.	.	100	.	.	100	.	.	.	.	.	.
GCF_020592715.1_ASM2059271v1_genomic.fna	3	.	100	.	.	.	.	.	.	.	.	.	.	.	.	.	.	.	.	.	.	.	.	100	.	.	100	.	.	.	.	.	.
GCF_021121975.1_ASM2112197v1_genomic.fna	10	.	100	.	.	.	100	.	.	100	100	100	.	.	100	.	100	.	.	100	.	.	.	100	.	100	.	.	.	.	.	.	.
GCF_022095895.1_ASM2209589v1_genomic.fna	1	.	100	.	.	.	.	.	.	.	.	.	.	.	.	.	.	.	.	.	.	.	.	.	.	.	.	.	.	.	.	.	.
GCF_022832615.1_ASM2283261v1_genomic.fna	1	.	100	.	.	.	.	.	.	.	.	.	.	.	.	.	.	.	.	.	.	.	.	.	.	.	.	.	.	.	.	.	.
GCF_023375285.1_ASM2337528v1_genomic.fna	5	.	100	.	.	.	.	.	.	.	.	.	100	.	.	.	.	.	.	.	.	100	.	.	100	.	100	.	.	.	.	.	.
GCF_023743855.1_ASM2374385v1_genomic.fna	1	.	100	.	.	.	.	.	.	.	.	.	.	.	.	.	.	.	.	.	.	.	.	.	.	.	.	.	.	.	.	.	.
GCF_025194945.1_ASM2519494v1_genomic.fna	1	.	100	.	.	.	.	.	.	.	.	.	.	.	.	.	.	.	.	.	.	.	.	.	.	.	.	.	.	.	.	.	.
GCF_027685865.1_ASM2768586v1_genomic.fna	1	.	100	.	.	.	.	.	.	.	.	.	.	.	.	.	.	.	.	.	.	.	.	.	.	.	.	.	.	.	.	.	.
GCF_027685945.1_ASM2768594v1_genomic.fna	1	.	100	.	.	.	.	.	.	.	.	.	.	.	.	.	.	.	.	.	.	.	.	.	.	.	.	.	.	.	.	.	.
GCF_028208175.1_ASM2820817v1_genomic.fna	1	.	100	.	.	.	.	.	.	.	.	.	.	.	.	.	.	.	.	.	.	.	.	.	.	.	.	.	.	.	.	.	.
GCF_028208255.1_ASM2820825v1_genomic.fna	1	.	100	.	.	.	.	.	.	.	.	.	.	.	.	.	.	.	.	.	.	.	.	.	.	.	.	.	.	.	.	.	.
GCF_028208385.1_ASM2820838v1_genomic.fna	1	.	100	.	.	.	.	.	.	.	.	.	.	.	.	.	.	.	.	.	.	.	.	.	.	.	.	.	.	.	.	.	.
GCF_028208435.1_ASM2820843v1_genomic.fna	1	.	100	.	.	.	.	.	.	.	.	.	.	.	.	.	.	.	.	.	.	.	.	.	.	.	.	.	.	.	.	.	.
GCF_028208455.1_ASM2820845v1_genomic.fna	1	.	100	.	.	.	.	.	.	.	.	.	.	.	.	.	.	.	.	.	.	.	.	.	.	.	.	.	.	.	.	.	.
GCF_028208465.1_ASM2820846v1_genomic.fna	1	.	100	.	.	.	.	.	.	.	.	.	.	.	.	.	.	.	.	.	.	.	.	.	.	.	.	.	.	.	.	.	.
GCF_028208495.1_ASM2820849v1_genomic.fna	1	.	100	.	.	.	.	.	.	.	.	.	.	.	.	.	.	.	.	.	.	.	.	.	.	.	.	.	.	.	.	.	.
GCF_028208535.1_ASM2820853v1_genomic.fna	1	.	100	.	.	.	.	.	.	.	.	.	.	.	.	.	.	.	.	.	.	.	.	.	.	.	.	.	.	.	.	.	.
GCF_028208565.1_ASM2820856v1_genomic.fna	1	.	100	.	.	.	.	.	.	.	.	.	.	.	.	.	.	.	.	.	.	.	.	.	.	.	.	.	.	.	.	.	.
GCF_028208575.1_ASM2820857v1_genomic.fna	1	.	100	.	.	.	.	.	.	.	.	.	.	.	.	.	.	.	.	.	.	.	.	.	.	.	.	.	.	.	.	.	.
GCF_028335325.1_ASM2833532v1_genomic.fna	3	.	100	.	.	.	.	.	.	.	.	.	100	.	.	.	.	.	.	.	.	100	.	.	.	.	.	.	.	.	.	.	.
GCF_028335645.1_ASM2833564v1_genomic.fna	5	.	100	.	.	.	.	.	.	.	.	.	82.62	.	.	.	.	.	.	.	.	100	.	.	100	.	100	.	.	.	.	.	.
GCF_029733525.1_ASM2973352v1_genomic.fna	1	.	100	.	.	.	.	.	.	.	.	.	.	.	.	.	.	.	.	.	.	.	.	.	.	.	.	.	.	.	.	.	.
GCF_031929305.1_ASM3192930v1_genomic.fna	12	.	100	100	100	87.38	100	.	100	.	.	.	100	.	100	.	100	.	.	.	.	100	.	.	100	.	100	.	.	.	.	.	.
GCF_031929805.1_ASM3192980v1_genomic.fna	11	.	100	100	.	.	100	100	.	.	100	100	.	.	100	.	100	.	.	.	100	.	.	100	.	.	100	.	.	.	.	.	.
GCF_036812925.1_ASM3681292v1_genomic.fna	1	.	100	.	.	.	.	.	.	.	.	.	.	.	.	.	.	.	.	.	.	.	.	.	.	.	.	.	.	.	.	.	.
GCF_039752475.1_ASM3975247v1_genomic.fna	1	.	100	.	.	.	.	.	.	.	.	.	.	.	.	.	.	.	.	.	.	.	.	.	.	.	.	.	.	.	.	.	.
GCF_039758635.1_ASM3975863v1_genomic.fna	1	.	100	.	.	.	.	.	.	.	.	.	.	.	.	.	.	.	.	.	.	.	.	.	.	.	.	.	.	.	.	.	.
GCF_039758675.1_ASM3975867v1_genomic.fna	1	.	100	.	.	.	.	.	.	.	.	.	.	.	.	.	.	.	.	.	.	.	.	.	.	.	.	.	.	.	.	.	.
GCF_040191875.1_ASM4019187v1_genomic.fna	9	.	100	.	.	.	.	.	.	100	100	100	100	.	.	.	.	.	.	.	100	100	.	.	100	.	.	.	100	.	.	.	.
GCF_040191915.1_ASM4019191v1_genomic.fna	9	.	100	.	.	.	.	.	.	100	100	100	100	.	.	.	.	.	.	.	100	100	.	.	100	.	.	.	100	.	.	.	.
GCF_040191955.1_ASM4019195v1_genomic.fna	9	.	100	.	.	.	.	.	.	100	100	100	100	.	.	.	.	.	.	.	100	100	.	.	100	.	.	.	100	.	.	.	.
GCF_040191995.1_ASM4019199v1_genomic.fna	9	.	100	.	.	.	.	.	.	100	100	100	100	.	.	.	.	.	.	.	100	100	.	.	100	.	.	.	100	.	.	.	.
GCF_040192095.1_ASM4019209v1_genomic.fna	9	.	100	.	.	.	.	.	.	100	100	100	100	.	.	.	.	.	.	.	100	100	.	.	100	.	.	.	100	.	.	.	.
GCF_040192395.1_ASM4019239v1_genomic.fna	9	.	100	.	.	.	.	.	.	100	100	100	100	.	.	.	.	.	.	.	100	100	.	.	100	.	.	.	100	.	.	.	.
GCF_900447695.1_43071_E02_genomic.fna	1	.	100	.	.	.	.	.	.	.	.	.	.	.	.	.	.	.	.	.	.	.	.	.	.	.	.	.	.	.	.	.	.
GCF_900447815.1_43071_D02_genomic.fna	1	.	100	.	.	.	.	.	.	.	.	.	.	.	.	.	.	.	.	.	.	.	.	.	.	.	.	.	.	.	.	.	.
GCF_902159095.1_25426_7_42_genomic.fna	2	.	100	.	.	.	.	.	.	.	.	.	.	.	.	.	.	.	.	.	.	.	.	.	.	.	.	.	.	100	.	.	.
GCF_902159195.1_25426_7_51_genomic.fna	1	.	100	.	.	.	.	.	.	.	.	.	.	.	.	.	.	.	.	.	.	.	.	.	.	.	.	.	.	.	.	.	.
GCF_902159205.1_25426_7_45_genomic.fna	2	.	100	.	.	.	.	.	.	.	.	.	.	.	.	.	.	.	.	.	.	.	.	.	.	.	.	.	.	100	.	.	.
GCF_902159215.1_25426_7_53_genomic.fna	1	.	100	.	.	.	.	.	.	.	.	.	.	.	.	.	.	.	.	.	.	.	.	.	.	.	.	.	.	.	.	.	.
GCF_902159525.1_25426_7_76_genomic.fna	1	.	100	.	.	.	.	.	.	.	.	.	.	.	.	.	.	.	.	.	.	.	.	.	.	.	.	.	.	.	.	.	.
GCF_902159725.1_25426_7_97_genomic.fna	1	.	100	.	.	.	.	.	.	.	.	.	.	.	.	.	.	.	.	.	.	.	.	.	.	.	.	.	.	.	.	.	.
GCF_902159875.1_25426_7_122_genomic.fna	1	.	100	.	.	.	.	.	.	.	.	.	.	.	.	.	.	.	.	.	.	.	.	.	.	.	.	.	.	.	.	.	.
GCF_902160385.1_25426_7_174_genomic.fna	2	.	100	.	.	.	.	.	.	.	.	.	.	.	.	.	.	.	.	.	.	.	.	.	.	.	.	.	.	100	.	.	.
GCF_902160425.1_25426_7_175_genomic.fna	2	.	100	.	.	.	.	.	.	.	.	.	.	.	.	.	.	.	.	.	.	.	.	.	.	.	.	.	.	100	.	.	.
GCF_902160695.1_25426_7_206_genomic.fna	1	.	100	.	.	.	.	.	.	.	.	.	.	.	.	.	.	.	.	.	.	.	.	.	.	.	.	.	.	.	.	.	.
GCF_902160735.1_25426_7_210_genomic.fna	1	.	100	.	.	.	.	.	.	.	.	.	.	.	.	.	.	.	.	.	.	.	.	.	.	.	.	.	.	.	.	.	.
GCF_902160745.1_25426_7_208_genomic.fna	1	.	100	.	.	.	.	.	.	.	.	.	.	.	.	.	.	.	.	.	.	.	.	.	.	.	.	.	.	.	.	.	.
GCF_902161685.1_25426_7_308_genomic.fna	2	.	100	.	.	.	.	.	.	.	.	.	.	.	.	.	.	.	.	.	.	.	.	.	.	.	.	.	.	100	.	.	.
GCF_902162045.1_25426_7_336_genomic.fna	1	.	100	.	.	.	.	.	.	.	.	.	.	.	.	.	.	.	.	.	.	.	.	.	.	.	.	.	.	.	.	.	.
GCF_902164665.1_25426_7_180_genomic.fna	1	.	100	.	.	.	.	.	.	.	.	.	.	.	.	.	.	.	.	.	.	.	.	.	.	.	.	.	.	.	.	.	.
GCF_902166615.1_25964_2_219_genomic.fna	1	.	100	.	.	.	.	.	.	.	.	.	.	.	.	.	.	.	.	.	.	.	.	.	.	.	.	.	.	.	.	.	.
GCF_902364005.1_MGYG-HGUT-00162_genomic.fna	1	.	100	.	.	.	.	.	.	.	.	.	.	.	.	.	.	.	.	.	.	.	.	.	.	.	.	.	.	.	.	.	.
GCF_925288865.1_IM1426_genomic.fna	1	.	100	.	.	.	.	.	.	.	.	.	.	.	.	.	.	.	.	.	.	.	.	.	.	.	.	.	.	.	.	.	.

## Sheet: AMR gene in E. lactis
Accsition number of the genomes	Antibiotic Resistance genes detected
#FILE	NUM_FOUND	aac(6')-Ii_1	ant(6)-Ia_1	ant(6)-Ia_2	ant(9)-Ia_1	aph(3')-III_1	cat(pC194)_1	cat(pC221)_1	cat_5	dfrG_1	erm(A)_1	erm(A)_3	erm(B)_18	fexA_1	fexB_1	lnu(A)_1	lnu(B)_2	lnu(G)_1	lsa(E)_1	msr(C)_1	msr(C)_2	optrA_6	optrA_8	poxtA_1	str_1	tet(L)_2	tet(L)_8	tet(M)_10	tet(M)_13	tet(M)_2	tet(M)_4	tet(M)_7	tet(S)_3
GCA_022131145.1_ASM2213114v1_genomic.fna	1	100	.	.	.	.	.	.	.	.	.	.	.	.	.	.	.	.	.	.	.	.	.	.	.	.	.	.	.	.	.	.	.
GCA_024128415.1_ASM2412841v1_genomic.fna	2	99.82	.	.	.	.	.	.	.	.	.	.	.	.	.	.	.	.	.	.	99.59	.	.	.	.	.	.	.	.	.	.	.	.
GCA_024919635.1_ASM2491963v1_genomic.fna	3	99.82	.	.	.	.	.	.	.	.	.	.	.	.	.	.	.	99.75	.	.	99.59	.	.	.	.	.	.	.	.	.	.	.	.
GCA_029600275.1_ASM2960027v1_genomic.fna	2	100	.	.	.	.	.	.	.	.	.	.	.	.	.	.	.	.	.	.	100	.	.	.	.	.	.	.	.	.	.	.	.
GCA_029600285.1_ASM2960028v1_genomic.fna	2	100	.	.	.	.	.	.	.	.	.	.	.	.	.	.	.	.	.	.	100	.	.	.	.	.	.	.	.	.	.	.	.
GCA_029600325.1_ASM2960032v1_genomic.fna	2	100	.	.	.	.	.	.	.	.	.	.	.	.	.	.	.	.	.	.	100	.	.	.	.	.	.	.	.	.	.	.	.
GCA_029600355.1_ASM2960035v1_genomic.fna	2	100	.	.	.	.	.	.	.	.	.	.	.	.	.	.	.	.	.	.	100	.	.	.	.	.	.	.	.	.	.	.	.
GCA_029852105.1_ASM2985210v1_genomic.fna	2	100	.	.	.	.	.	.	.	.	.	.	.	.	.	.	.	.	.	.	99.93	.	.	.	.	.	.	.	.	.	.	.	.
GCA_032057105.1_ASM3205710v1_genomic.fna	2	100	.	.	.	.	.	.	.	.	.	.	.	.	.	.	.	.	.	.	100	.	.	.	.	.	.	.	.	.	.	.	.
GCA_033533515.1_ASM3353351v1_genomic.fna	2	100	.	.	.	.	.	.	.	.	.	.	.	.	.	.	.	.	.	.	100	.	.	.	.	.	.	.	.	.	.	.	.
GCA_033597995.1_MEL2_genomic.fna	2	100	.	.	.	.	.	.	.	.	.	.	.	.	.	.	.	.	.	.	99.93	.	.	.	.	.	.	.	.	.	.	.	.
GCA_033598035.1_ASM3359803v1_genomic.fna	2	100	.	.	.	.	.	.	.	.	.	.	.	.	.	.	.	.	.	.	100	.	.	.	.	.	.	.	.	.	.	.	.
GCA_033949555.1_ASM3394955v1_genomic.fna	2	100	.	.	.	.	.	.	.	.	.	.	.	.	.	.	.	.	.	.	100	.	.	.	.	.	.	.	.	.	.	.	.
GCA_034807745.1_ASM3480774v1_genomic.fna	2	100	.	.	.	.	.	.	.	.	.	.	.	.	.	.	.	.	.	.	100	.	.	.	.	.	.	.	.	.	.	.	.
GCA_034807765.1_ASM3480776v1_genomic.fna	2	100	.	.	.	.	.	.	.	.	.	.	.	.	.	.	.	.	.	.	99.93	.	.	.	.	.	.	.	.	.	.	.	.
GCA_034807825.1_ASM3480782v1_genomic.fna	2	100	.	.	.	.	.	.	.	.	.	.	.	.	.	.	.	.	.	.	100	.	.	.	.	.	.	.	.	.	.	.	.
GCA_034807845.1_ASM3480784v1_genomic.fna	2	100	.	.	.	.	.	.	.	.	.	.	.	.	.	.	.	.	.	.	100	.	.	.	.	.	.	.	.	.	.	.	.
GCA_034807925.1_ASM3480792v1_genomic.fna	2	100	.	.	.	.	.	.	.	.	.	.	.	.	.	.	.	.	.	.	100	.	.	.	.	.	.	.	.	.	.	.	.
GCA_034807985.1_ASM3480798v1_genomic.fna	2	100	.	.	.	.	.	.	.	.	.	.	.	.	.	.	.	.	.	.	100	.	.	.	.	.	.	.	.	.	.	.	.
GCA_034808005.1_ASM3480800v1_genomic.fna	2	100	.	.	.	.	.	.	.	.	.	.	.	.	.	.	.	.	.	.	100	.	.	.	.	.	.	.	.	.	.	.	.
GCA_039650415.1_ASM3965041v1_genomic.fna	2	100	.	.	.	.	.	.	.	.	.	.	.	.	.	.	.	.	.	.	100	.	.	.	.	.	.	.	.	.	.	.	.
GCA_040307885.1_ASM4030788v1_genomic.fna	1	.	.	.	.	.	.	.	.	.	.	.	.	.	.	.	.	.	.	.	100	.	.	.	.	.	.	.	.	.	.	.	.
GCF_019662205.1_ASM1966220v1_genomic.fna	2	100	.	.	.	.	.	.	.	.	.	.	.	.	.	.	.	.	.	.	100	.	.	.	.	.	.	.	.	.	.	.	.
GCF_019662215.1_ASM1966221v1_genomic.fna	6	100	100	.	.	100	.	.	.	.	.	.	.	.	.	.	.	.	.	.	100	.	.	.	.	100	.	100	.	.	.	.	.
GCF_019662245.1_ASM1966224v1_genomic.fna	2	100	.	.	.	.	.	.	.	.	.	.	.	.	.	.	.	.	.	.	100	.	.	.	.	.	.	.	.	.	.	.	.
GCF_019662335.1_ASM1966233v1_genomic.fna	2	100	.	.	.	.	.	.	.	.	.	.	.	.	.	.	.	.	.	.	100	.	.	.	.	.	.	.	.	.	.	.	.
GCF_019662365.1_ASM1966236v1_genomic.fna	2	100	.	.	.	.	.	.	.	.	.	.	.	.	.	.	.	.	.	.	100	.	.	.	.	.	.	.	.	.	.	.	.
GCF_019662385.1_ASM1966238v1_genomic.fna	2	100	.	.	.	.	.	.	.	.	.	.	.	.	.	.	.	.	.	.	100	.	.	.	.	.	.	.	.	.	.	.	.
GCF_019662395.1_ASM1966239v1_genomic.fna	2	100	.	.	.	.	.	.	.	.	.	.	.	.	.	.	.	.	.	.	100	.	.	.	.	.	.	.	.	.	.	.	.
GCF_019662405.1_ASM1966240v1_genomic.fna	2	100	.	.	.	.	.	.	.	.	.	.	.	.	.	.	.	.	.	.	100	.	.	.	.	.	.	.	.	.	.	.	.
GCF_019662445.1_ASM1966244v1_genomic.fna	2	100	.	.	.	.	.	.	.	.	.	.	.	.	.	.	.	.	.	.	100	.	.	.	.	.	.	.	.	.	.	.	.
GCF_019662465.1_ASM1966246v1_genomic.fna	2	100	.	.	.	.	.	.	.	.	.	.	.	.	.	.	.	.	.	.	100	.	.	.	.	.	.	.	.	.	.	.	.
GCF_019880345.1_ASM1988034v1_genomic.fna	12	100	100	100	.	100	.	.	.	.	.	.	100	100	100	.	100	.	100	.	100	.	.	100	.	.	.	100	.	.	.	.	.
GCF_019967715.1_ASM1996771v1_genomic.fna	2	100	.	.	.	.	.	.	.	.	.	.	.	.	.	.	.	.	.	.	100	.	.	.	.	.	.	.	.	.	.	.	.
GCF_020268645.1_ASM2026864v1_genomic.fna	7	100	.	.	.	.	.	.	100.00;100.00	.	.	.	.	.	.	.	.	.	.	.	100	.	.	.	100.00;100.00	100	.	100	.	.	.	.	100.00;100.00
GCF_020405655.1_ASM2040565v1_genomic.fna	4	100	.	100	.	.	.	.	.	.	.	.	.	.	.	.	.	.	.	.	100	.	.	.	.	.	.	.	.	.	.	.	100
GCF_020405675.1_ASM2040567v1_genomic.fna	3	100	.	.	.	.	.	.	.	.	.	.	.	.	.	.	.	.	.	.	100	.	.	.	.	.	.	.	.	100	.	.	.
GCF_020405685.1_ASM2040568v1_genomic.fna	2	100	.	.	.	.	.	.	.	.	.	.	.	.	.	.	.	.	.	.	100	.	.	.	.	.	.	.	.	.	.	.	.
GCF_020405775.1_ASM2040577v1_genomic.fna	2	100	.	.	.	.	.	.	.	.	.	.	.	.	.	.	.	.	.	.	100	.	.	.	.	.	.	.	.	.	.	.	.
GCF_020405785.1_ASM2040578v1_genomic.fna	2	100	.	.	.	.	.	.	.	.	.	.	.	.	.	.	.	.	.	.	100	.	.	.	.	.	.	.	.	.	.	.	.
GCF_020405815.1_ASM2040581v1_genomic.fna	2	100	.	.	.	.	.	.	.	.	.	.	.	.	.	.	.	.	.	.	100	.	.	.	.	.	.	.	.	.	.	.	.
GCF_020405935.1_ASM2040593v1_genomic.fna	2	100	.	.	.	.	.	.	.	.	.	.	.	.	.	.	.	.	.	.	100	.	.	.	.	.	.	.	.	.	.	.	.
GCF_020405965.1_ASM2040596v1_genomic.fna	2	100	.	.	.	.	.	.	.	.	.	.	.	.	.	.	.	.	.	.	100	.	.	.	.	.	.	.	.	.	.	.	.
GCF_020406915.1_ASM2040691v1_genomic.fna	2	100	.	.	.	.	.	.	.	.	.	.	.	.	.	.	.	.	.	.	100	.	.	.	.	.	.	.	.	.	.	.	.
GCF_020406935.1_ASM2040693v1_genomic.fna	2	100	.	.	.	.	.	.	.	.	.	.	.	.	.	.	.	.	.	.	100	.	.	.	.	.	.	.	.	.	.	.	.
GCF_020556865.1_ASM2055686v1_genomic.fna	2	100	.	.	.	.	.	.	.	.	.	.	.	.	.	.	.	.	.	.	100	.	.	.	.	.	.	.	.	.	.	.	.
GCF_020556885.1_ASM2055688v1_genomic.fna	2	100	.	.	.	.	.	.	.	.	.	.	.	.	.	.	.	.	.	.	100	.	.	.	.	.	.	.	.	.	.	.	.
GCF_020593225.1_ASM2059322v1_genomic.fna	2	100	.	.	.	.	.	.	.	.	.	.	.	.	.	.	.	.	.	.	100	.	.	.	.	.	.	.	.	.	.	.	.
GCF_020593395.1_ASM2059339v1_genomic.fna	3	100	.	.	.	.	.	.	.	.	.	.	.	.	.	.	.	.	.	.	100	.	.	.	.	.	.	.	100	.	.	.	.
GCF_021122525.1_ASM2112252v1_genomic.fna	2	100	.	.	.	.	.	.	.	.	.	.	.	.	.	.	.	.	.	.	100	.	.	.	.	.	.	.	.	.	.	.	.
GCF_021229185.1_ASM2122918v1_genomic.fna	2	100	.	.	.	.	.	.	.	.	.	.	.	.	.	.	.	.	.	.	100	.	.	.	.	.	.	.	.	.	.	.	.
GCF_022509645.1_ASM2250964v1_genomic.fna	2	100	.	.	.	.	.	.	.	.	.	.	.	.	.	.	.	.	.	.	100	.	.	.	.	.	.	.	.	.	.	.	.
GCF_022509665.1_ASM2250966v1_genomic.fna	2	100	.	.	.	.	.	.	.	.	.	.	.	.	.	.	.	.	.	.	100	.	.	.	.	.	.	.	.	.	.	.	.
GCF_022586915.1_ASM2258691v1_genomic.fna	2	100	.	.	.	.	.	.	.	.	.	.	.	.	.	.	.	.	.	.	100	.	.	.	.	.	.	.	.	.	.	.	.
GCF_023612275.1_ASM2361227v1_genomic.fna	2	100	.	.	.	.	.	.	.	.	.	.	.	.	.	.	.	.	.	.	100	.	.	.	.	.	.	.	.	.	.	.	.
GCF_023653355.1_ASM2365335v1_genomic.fna	2	100	.	.	.	.	.	.	.	.	.	.	.	.	.	.	.	.	.	.	100	.	.	.	.	.	.	.	.	.	.	.	.
GCF_023956365.1_ASM2395636v1_genomic.fna	2	100	.	.	.	.	.	.	.	.	.	.	.	.	.	.	.	.	.	.	100	.	.	.	.	.	.	.	.	.	.	.	.
GCF_024581245.1_ASM2458124v1_genomic.fna	2	100	.	.	.	.	.	.	.	.	.	.	.	.	.	.	.	.	.	.	100	.	.	.	.	.	.	.	.	.	.	.	.
GCF_026183755.1_ASM2618375v1_genomic.fna	2	100	.	.	.	.	.	.	.	.	.	.	.	.	.	.	.	.	.	.	100	.	.	.	.	.	.	.	.	.	.	.	.
GCF_026183775.1_ASM2618377v1_genomic.fna	2	100	.	.	.	.	.	.	.	.	.	.	.	.	.	.	.	.	.	.	100	.	.	.	.	.	.	.	.	.	.	.	.
GCF_026183795.1_ASM2618379v1_genomic.fna	2	100	.	.	.	.	.	.	.	.	.	.	.	.	.	.	.	.	.	.	100	.	.	.	.	.	.	.	.	.	.	.	.
GCF_026183815.1_ASM2618381v1_genomic.fna	2	100	.	.	.	.	.	.	.	.	.	.	.	.	.	.	.	.	.	100	.	.	.	.	.	.	.	.	.	.	.	.	.
GCF_026183835.1_ASM2618383v1_genomic.fna	2	100	.	.	.	.	.	.	.	.	.	.	.	.	.	.	.	.	.	100	.	.	.	.	.	.	.	.	.	.	.	.	.
GCF_027660865.1_ASM2766086v1_genomic.fna	2	100	.	.	.	.	.	.	.	.	.	.	.	.	.	.	.	.	.	.	100	.	.	.	.	.	.	.	.	.	.	.	.
GCF_027667265.1_ASM2766726v1_genomic.fna	3	100	.	.	.	.	.	.	.	.	.	.	.	.	.	.	.	.	.	.	100	.	.	.	.	.	.	.	100	.	.	.	.
GCF_027667605.1_ASM2766760v1_genomic.fna	2	100	.	.	.	.	.	.	.	.	.	.	.	.	.	.	.	.	.	.	100	.	.	.	.	.	.	.	.	.	.	.	.
GCF_027667845.1_ASM2766784v1_genomic.fna	4	100	.	100	.	.	.	.	.	.	.	.	.	.	.	.	.	.	.	.	100	.	.	.	.	.	.	.	100	.	.	.	.
GCF_027668185.1_ASM2766818v1_genomic.fna	2	100	.	.	.	.	.	.	.	.	.	.	.	.	.	.	.	.	.	.	100	.	.	.	.	.	.	.	.	.	.	.	.
GCF_027670765.1_ASM2767076v1_genomic.fna	2	100	.	.	.	.	.	.	.	.	.	.	.	.	.	.	.	.	.	.	100	.	.	.	.	.	.	.	.	.	.	.	.
GCF_027670925.1_ASM2767092v1_genomic.fna	2	100	.	.	.	.	.	.	.	.	.	.	.	.	.	.	.	.	.	.	100	.	.	.	.	.	.	.	.	.	.	.	.
GCF_027672545.1_ASM2767254v1_genomic.fna	2	100	.	.	.	.	.	.	.	.	.	.	.	.	.	.	.	.	.	.	100	.	.	.	.	.	.	.	.	.	.	.	.
GCF_027672745.1_ASM2767274v1_genomic.fna	2	100	.	.	.	.	.	.	.	.	.	.	.	.	.	.	.	.	.	.	100	.	.	.	.	.	.	.	.	.	.	.	.
GCF_027673865.1_ASM2767386v1_genomic.fna	2	100	.	.	.	.	.	.	.	.	.	.	.	.	.	.	.	.	.	.	100	.	.	.	.	.	.	.	.	.	.	.	.
GCF_027675565.1_ASM2767556v1_genomic.fna	3	100	.	.	.	.	.	.	.	.	.	.	.	.	.	100	.	.	.	.	100	.	.	.	.	.	.	.	.	.	.	.	.
GCF_027675645.1_ASM2767564v1_genomic.fna	2	100	.	.	.	.	.	.	.	.	.	.	.	.	.	.	.	.	.	.	100	.	.	.	.	.	.	.	.	.	.	.	.
GCF_027675725.1_ASM2767572v1_genomic.fna	2	100	.	.	.	.	.	.	.	.	.	.	.	.	.	.	.	.	.	.	100	.	.	.	.	.	.	.	.	.	.	.	.
GCF_027675735.1_ASM2767573v1_genomic.fna	2	100	.	.	.	.	.	.	.	.	.	.	.	.	.	.	.	.	.	.	100	.	.	.	.	.	.	.	.	.	.	.	.
GCF_027675745.1_ASM2767574v1_genomic.fna	2	100	.	.	.	.	.	.	.	.	.	.	.	.	.	.	.	.	.	.	100	.	.	.	.	.	.	.	.	.	.	.	.
GCF_027675805.1_ASM2767580v1_genomic.fna	2	100	.	.	.	.	.	.	.	.	.	.	.	.	.	.	.	.	.	.	100	.	.	.	.	.	.	.	.	.	.	.	.
GCF_027675915.1_ASM2767591v1_genomic.fna	2	100	.	.	.	.	.	.	.	.	.	.	.	.	.	.	.	.	.	.	100	.	.	.	.	.	.	.	.	.	.	.	.
GCF_027676385.1_ASM2767638v1_genomic.fna	2	100	.	.	.	.	.	.	.	.	.	.	.	.	.	.	.	.	.	.	100	.	.	.	.	.	.	.	.	.	.	.	.
GCF_027676425.1_ASM2767642v1_genomic.fna	3	100	.	.	.	.	.	.	.	.	.	.	.	.	.	100	.	.	.	.	100	.	.	.	.	.	.	.	.	.	.	.	.
GCF_027676495.1_ASM2767649v1_genomic.fna	3	100	.	.	.	.	.	.	.	.	.	.	.	.	.	100	.	.	.	.	100	.	.	.	.	.	.	.	.	.	.	.	.
GCF_027676575.1_ASM2767657v1_genomic.fna	2	100	.	.	.	.	.	.	.	.	.	.	.	.	.	.	.	.	.	.	100	.	.	.	.	.	.	.	.	.	.	.	.
GCF_027676665.1_ASM2767666v1_genomic.fna	2	100	.	.	.	.	.	.	.	.	.	.	.	.	.	.	.	.	.	.	100	.	.	.	.	.	.	.	.	.	.	.	.
GCF_027676695.1_ASM2767669v1_genomic.fna	2	100	.	.	.	.	.	.	.	.	.	.	.	.	.	.	.	.	.	.	100	.	.	.	.	.	.	.	.	.	.	.	.
GCF_027676705.1_ASM2767670v1_genomic.fna	2	100	.	.	.	.	.	.	.	.	.	.	.	.	.	.	.	.	.	.	100	.	.	.	.	.	.	.	.	.	.	.	.
GCF_027676765.1_ASM2767676v1_genomic.fna	2	100	.	.	.	.	.	.	.	.	.	.	.	.	.	.	.	.	.	.	100	.	.	.	.	.	.	.	.	.	.	.	.
GCF_027678895.1_ASM2767889v1_genomic.fna	2	100	.	.	.	.	.	.	.	.	.	.	.	.	.	.	.	.	.	.	100	.	.	.	.	.	.	.	.	.	.	.	.
GCF_027679445.1_ASM2767944v1_genomic.fna	2	100	.	.	.	.	.	.	.	.	.	.	.	.	.	.	.	.	.	.	100	.	.	.	.	.	.	.	.	.	.	.	.
GCF_027679825.1_ASM2767982v1_genomic.fna	2	100	.	.	.	.	.	.	.	.	.	.	.	.	.	.	.	.	.	.	100	.	.	.	.	.	.	.	.	.	.	.	.
GCF_027684345.1_ASM2768434v1_genomic.fna	2	100	.	.	.	.	.	.	.	.	.	.	.	.	.	.	.	.	.	.	100	.	.	.	.	.	.	.	.	.	.	.	.
GCF_027685895.1_ASM2768589v1_genomic.fna	2	100	.	.	.	.	.	.	.	.	.	.	.	.	.	.	.	.	.	.	100	.	.	.	.	.	.	.	.	.	.	.	.
GCF_027686015.1_ASM2768601v1_genomic.fna	2	100	.	.	.	.	.	.	.	.	.	.	.	.	.	.	.	.	.	.	100	.	.	.	.	.	.	.	.	.	.	.	.
GCF_027687165.1_ASM2768716v1_genomic.fna	2	100	.	.	.	.	.	.	.	.	.	.	.	.	.	.	.	.	.	.	100	.	.	.	.	.	.	.	.	.	.	.	.
GCF_027687175.1_ASM2768717v1_genomic.fna	2	100	.	.	.	.	.	.	.	.	.	.	.	.	.	.	.	.	.	.	100	.	.	.	.	.	.	.	.	.	.	.	.
GCF_027687255.1_ASM2768725v1_genomic.fna	5	100	.	.	.	.	.	.	.	.	.	.	.	.	.	.	.	.	.	.	100	.	.	.	100	.	100	.	.	.	100	.	.
GCF_027687325.1_ASM2768732v1_genomic.fna	2	100	.	.	.	.	.	.	.	.	.	.	.	.	.	.	.	.	.	.	100	.	.	.	.	.	.	.	.	.	.	.	.
GCF_027687855.1_ASM2768785v1_genomic.fna	2	100	.	.	.	.	.	.	.	.	.	.	.	.	.	.	.	.	.	.	100	.	.	.	.	.	.	.	.	.	.	.	.
GCF_027688035.1_ASM2768803v1_genomic.fna	2	100	.	.	.	.	.	.	.	.	.	.	.	.	.	.	.	.	.	.	100	.	.	.	.	.	.	.	.	.	.	.	.
GCF_027691115.1_ASM2769111v1_genomic.fna	2	100	.	.	.	.	.	.	.	.	.	.	.	.	.	.	.	.	.	.	100	.	.	.	.	.	.	.	.	.	.	.	.
GCF_027691285.1_ASM2769128v1_genomic.fna	2	100	.	.	.	.	.	.	.	.	.	.	.	.	.	.	.	.	.	.	100	.	.	.	.	.	.	.	.	.	.	.	.
GCF_027691345.1_ASM2769134v1_genomic.fna	2	100	.	.	.	.	.	.	.	.	.	.	.	.	.	.	.	.	.	.	100	.	.	.	.	.	.	.	.	.	.	.	.
GCF_027692905.1_ASM2769290v1_genomic.fna	2	100	.	.	.	.	.	.	.	.	.	.	.	.	.	.	.	.	.	.	100	.	.	.	.	.	.	.	.	.	.	.	.
GCF_027693025.1_ASM2769302v1_genomic.fna	2	100	.	.	.	.	.	.	.	.	.	.	.	.	.	.	.	.	.	.	100	.	.	.	.	.	.	.	.	.	.	.	.
GCF_027693085.1_ASM2769308v1_genomic.fna	2	100	.	.	.	.	.	.	.	.	.	.	.	.	.	.	.	.	.	.	100	.	.	.	.	.	.	.	.	.	.	.	.
GCF_027693985.1_ASM2769398v1_genomic.fna	2	100	.	.	.	.	.	.	.	.	.	.	.	.	.	.	.	.	.	.	100	.	.	.	.	.	.	.	.	.	.	.	.
GCF_027723505.1_ASM2772350v1_genomic.fna	2	100	.	.	.	.	.	.	.	.	.	.	.	.	.	.	.	.	.	.	100	.	.	.	.	.	.	.	.	.	.	.	.
GCF_027925885.1_ASM2792588v1_genomic.fna	2	100	.	.	.	.	.	.	.	.	.	.	.	.	.	.	.	.	.	.	99.32	.	.	.	.	.	.	.	.	.	.	.	.
GCF_027925905.1_ASM2792590v1_genomic.fna	2	100	.	.	.	.	.	.	.	.	.	.	.	.	.	.	.	.	.	.	100	.	.	.	.	.	.	.	.	.	.	.	.
GCF_028613905.1_ASM2861390v1_genomic.fna	2	100	.	.	.	.	.	.	.	.	.	.	.	.	.	.	.	.	.	.	100	.	.	.	.	.	.	.	.	.	.	.	.
GCF_028826015.1_ASM2882601v1_genomic.fna	2	100	.	.	.	.	.	.	.	.	.	.	.	.	.	.	.	.	.	.	100	.	.	.	.	.	.	.	.	.	.	.	.
GCF_028888065.1_ASM2888806v1_genomic.fna	6	100	.	100	.	.	100	.	.	.	.	.	.	.	.	.	.	.	.	.	100	.	.	.	.	100	.	97.29	.	.	.	.	.
GCF_029599475.1_ASM2959947v1_genomic.fna	2	100	.	.	.	.	.	.	.	.	.	.	.	.	.	.	.	.	.	.	100	.	.	.	.	.	.	.	.	.	.	.	.
GCF_029599485.1_ASM2959948v1_genomic.fna	2	100	.	.	.	.	.	.	.	.	.	.	.	.	.	.	.	.	.	.	100	.	.	.	.	.	.	.	.	.	.	.	.
GCF_029599495.1_ASM2959949v1_genomic.fna	2	100	.	.	.	.	.	.	.	.	.	.	.	.	.	.	.	.	.	.	100	.	.	.	.	.	.	.	.	.	.	.	.
GCF_029599525.1_ASM2959952v1_genomic.fna	2	100	.	.	.	.	.	.	.	.	.	.	.	.	.	.	.	.	.	.	100	.	.	.	.	.	.	.	.	.	.	.	.
GCF_029599555.1_ASM2959955v1_genomic.fna	2	100	.	.	.	.	.	.	.	.	.	.	.	.	.	.	.	.	.	.	100	.	.	.	.	.	.	.	.	.	.	.	.
GCF_029599635.1_ASM2959963v1_genomic.fna	2	100	.	.	.	.	.	.	.	.	.	.	.	.	.	.	.	.	.	.	100	.	.	.	.	.	.	.	.	.	.	.	.
GCF_029599645.1_ASM2959964v1_genomic.fna	2	100	.	.	.	.	.	.	.	.	.	.	.	.	.	.	.	.	.	.	100	.	.	.	.	.	.	.	.	.	.	.	.
GCF_029599655.1_ASM2959965v1_genomic.fna	2	100	.	.	.	.	.	.	.	.	.	.	.	.	.	.	.	.	.	.	100	.	.	.	.	.	.	.	.	.	.	.	.
GCF_029599665.1_ASM2959966v1_genomic.fna	2	100	.	.	.	.	.	.	.	.	.	.	.	.	.	.	.	.	.	.	100	.	.	.	.	.	.	.	.	.	.	.	.
GCF_029599715.1_ASM2959971v1_genomic.fna	2	100	.	.	.	.	.	.	.	.	.	.	.	.	.	.	.	.	.	.	100	.	.	.	.	.	.	.	.	.	.	.	.
GCF_029599735.1_ASM2959973v1_genomic.fna	2	100	.	.	.	.	.	.	.	.	.	.	.	.	.	.	.	.	.	.	100	.	.	.	.	.	.	.	.	.	.	.	.
GCF_029599755.1_ASM2959975v1_genomic.fna	2	100	.	.	.	.	.	.	.	.	.	.	.	.	.	.	.	.	.	.	100	.	.	.	.	.	.	.	.	.	.	.	.
GCF_029599765.1_ASM2959976v1_genomic.fna	2	100	.	.	.	.	.	.	.	.	.	.	.	.	.	.	.	.	.	.	100	.	.	.	.	.	.	.	.	.	.	.	.
GCF_029599795.1_ASM2959979v1_genomic.fna	2	100	.	.	.	.	.	.	.	.	.	.	.	.	.	.	.	.	.	.	100	.	.	.	.	.	.	.	.	.	.	.	.
GCF_029599805.1_ASM2959980v1_genomic.fna	2	100	.	.	.	.	.	.	.	.	.	.	.	.	.	.	.	.	.	.	100	.	.	.	.	.	.	.	.	.	.	.	.
GCF_029599835.1_ASM2959983v1_genomic.fna	3	100	.	.	.	.	.	.	.	.	.	.	.	.	.	.	.	.	.	.	100	.	.	.	.	.	.	.	.	.	.	100	.
GCF_029599855.1_ASM2959985v1_genomic.fna	2	100	.	.	.	.	.	.	.	.	.	.	.	.	.	.	.	.	.	.	100	.	.	.	.	.	.	.	.	.	.	.	.
GCF_029599865.1_ASM2959986v1_genomic.fna	2	100	.	.	.	.	.	.	.	.	.	.	.	.	.	.	.	.	.	.	100	.	.	.	.	.	.	.	.	.	.	.	.
GCF_029599895.1_ASM2959989v1_genomic.fna	2	100	.	.	.	.	.	.	.	.	.	.	.	.	.	.	.	.	.	.	100	.	.	.	.	.	.	.	.	.	.	.	.
GCF_029599905.1_ASM2959990v1_genomic.fna	2	100	.	.	.	.	.	.	.	.	.	.	.	.	.	.	.	.	.	.	100	.	.	.	.	.	.	.	.	.	.	.	.
GCF_029599935.1_ASM2959993v1_genomic.fna	2	100	.	.	.	.	.	.	.	.	.	.	.	.	.	.	.	.	.	.	100	.	.	.	.	.	.	.	.	.	.	.	.
GCF_029599955.1_ASM2959995v1_genomic.fna	2	100	.	.	.	.	.	.	.	.	.	.	.	.	.	.	.	.	.	.	100	.	.	.	.	.	.	.	.	.	.	.	.
GCF_029599965.1_ASM2959996v1_genomic.fna	2	100	.	.	.	.	.	.	.	.	.	.	.	.	.	.	.	.	.	.	100	.	.	.	.	.	.	.	.	.	.	.	.
GCF_029599995.1_ASM2959999v1_genomic.fna	2	100	.	.	.	.	.	.	.	.	.	.	.	.	.	.	.	.	.	.	100	.	.	.	.	.	.	.	.	.	.	.	.
GCF_029600005.1_ASM2960000v1_genomic.fna	2	100	.	.	.	.	.	.	.	.	.	.	.	.	.	.	.	.	.	.	100	.	.	.	.	.	.	.	.	.	.	.	.
GCF_029600035.1_ASM2960003v1_genomic.fna	2	100	.	.	.	.	.	.	.	.	.	.	.	.	.	.	.	.	.	.	100	.	.	.	.	.	.	.	.	.	.	.	.
GCF_029600055.1_ASM2960005v1_genomic.fna	2	100	.	.	.	.	.	.	.	.	.	.	.	.	.	.	.	.	.	.	100	.	.	.	.	.	.	.	.	.	.	.	.
GCF_029600075.1_ASM2960007v1_genomic.fna	2	100	.	.	.	.	.	.	.	.	.	.	.	.	.	.	.	.	.	.	100	.	.	.	.	.	.	.	.	.	.	.	.
GCF_029600085.1_ASM2960008v1_genomic.fna	2	100	.	.	.	.	.	.	.	.	.	.	.	.	.	.	.	.	.	.	100	.	.	.	.	.	.	.	.	.	.	.	.
GCF_029600115.1_ASM2960011v1_genomic.fna	2	100	.	.	.	.	.	.	.	.	.	.	.	.	.	.	.	.	.	.	100	.	.	.	.	.	.	.	.	.	.	.	.
GCF_029600135.1_ASM2960013v1_genomic.fna	2	100	.	.	.	.	.	.	.	.	.	.	.	.	.	.	.	.	.	.	100	.	.	.	.	.	.	.	.	.	.	.	.
GCF_029600155.1_ASM2960015v1_genomic.fna	2	100	.	.	.	.	.	.	.	.	.	.	.	.	.	.	.	.	.	.	100	.	.	.	.	.	.	.	.	.	.	.	.
GCF_029600175.1_ASM2960017v1_genomic.fna	2	100	.	.	.	.	.	.	.	.	.	.	.	.	.	.	.	.	.	.	100	.	.	.	.	.	.	.	.	.	.	.	.
GCF_029600195.1_ASM2960019v1_genomic.fna	2	100	.	.	.	.	.	.	.	.	.	.	.	.	.	.	.	.	.	.	100	.	.	.	.	.	.	.	.	.	.	.	.
GCF_029600205.1_ASM2960020v1_genomic.fna	2	100	.	.	.	.	.	.	.	.	.	.	.	.	.	.	.	.	.	.	100	.	.	.	.	.	.	.	.	.	.	.	.
GCF_029600235.1_ASM2960023v1_genomic.fna	2	100	.	.	.	.	.	.	.	.	.	.	.	.	.	.	.	.	.	.	100	.	.	.	.	.	.	.	.	.	.	.	.
GCF_029600255.1_ASM2960025v1_genomic.fna	2	100	.	.	.	.	.	.	.	.	.	.	.	.	.	.	.	.	.	.	100	.	.	.	.	.	.	.	.	.	.	.	.
GCF_029600315.1_ASM2960031v1_genomic.fna	2	100	.	.	.	.	.	.	.	.	.	.	.	.	.	.	.	.	.	.	100	.	.	.	.	.	.	.	.	.	.	.	.
GCF_029600375.1_ASM2960037v1_genomic.fna	2	100	.	.	.	.	.	.	.	.	.	.	.	.	.	.	.	.	.	.	100	.	.	.	.	.	.	.	.	.	.	.	.
GCF_029600385.1_ASM2960038v1_genomic.fna	2	100	.	.	.	.	.	.	.	.	.	.	.	.	.	.	.	.	.	.	100	.	.	.	.	.	.	.	.	.	.	.	.
GCF_029600395.1_ASM2960039v1_genomic.fna	2	100	.	.	.	.	.	.	.	.	.	.	.	.	.	.	.	.	.	.	100	.	.	.	.	.	.	.	.	.	.	.	.
GCF_029600435.1_ASM2960043v1_genomic.fna	5	100	.	.	.	.	.	.	.	.	.	.	.	.	.	.	.	.	.	.	100	.	.	.	100	.	100	.	.	.	100	.	.
GCF_029600455.1_ASM2960045v1_genomic.fna	2	100	.	.	.	.	.	.	.	.	.	.	.	.	.	.	.	.	.	.	100	.	.	.	.	.	.	.	.	.	.	.	.
GCF_029600465.1_ASM2960046v1_genomic.fna	2	100	.	.	.	.	.	.	.	.	.	.	.	.	.	.	.	.	.	.	100	.	.	.	.	.	.	.	.	.	.	.	.
GCF_029600495.1_ASM2960049v1_genomic.fna	3	100	.	.	.	.	.	.	.	.	.	.	.	.	.	.	.	.	.	.	100	.	.	.	.	.	.	.	100	.	.	.	.
GCF_029600515.1_ASM2960051v1_genomic.fna	2	100	.	.	.	.	.	.	.	.	.	.	.	.	.	.	.	.	.	.	100	.	.	.	.	.	.	.	.	.	.	.	.
GCF_029600525.1_ASM2960052v1_genomic.fna	2	100	.	.	.	.	.	.	.	.	.	.	.	.	.	.	.	.	.	.	100	.	.	.	.	.	.	.	.	.	.	.	.
GCF_029624215.1_ASM2962421v1_genomic.fna	2	100	.	.	.	.	.	.	.	.	.	.	.	.	.	.	.	.	.	.	100	.	.	.	.	.	.	.	.	.	.	.	.
GCF_029624295.1_ASM2962429v1_genomic.fna	10	100	.	100	100	.	100	.	.	.	100	.	100	.	.	.	100	.	100	.	.	.	.	.	.	100	.	100	.	.	.	.	.
GCF_029624325.1_ASM2962432v1_genomic.fna	6	100	.	.	.	.	.	100	.	.	.	.	100	.	.	.	.	.	.	.	100	.	.	.	.	100	.	.	.	.	.	100	.
GCF_029624375.1_ASM2962437v1_genomic.fna	6	100	.	.	.	.	.	100	.	.	.	.	100	.	.	.	.	.	.	.	100	.	.	.	.	100	.	.	.	.	.	100	.
GCF_029624415.1_ASM2962441v1_genomic.fna	7	100	.	100	.	.	.	.	.	.	.	.	.	.	.	.	100	.	100	.	100	.	.	.	.	100	.	100	.	.	.	.	.
GCF_029624455.1_ASM2962445v1_genomic.fna	10	100	.	100	100	.	100	.	.	.	100	.	100	.	.	.	100	.	100	.	.	.	.	.	.	100	.	100	.	.	.	.	.
GCF_029624485.1_ASM2962448v1_genomic.fna	10	100	.	100	100	.	100	.	.	.	100	.	100	.	.	.	100	.	100	.	.	.	.	.	.	100	.	100	.	.	.	.	.
GCF_029624545.1_ASM2962454v1_genomic.fna	2	100	.	.	.	.	.	.	.	.	.	.	.	.	.	.	.	.	.	.	100	.	.	.	.	.	.	.	.	.	.	.	.
GCF_029624585.1_ASM2962458v1_genomic.fna	10	100	.	100	100	.	100	.	.	.	100	.	100	.	.	.	100	.	100	.	.	.	.	.	.	100	.	100	.	.	.	.	.
GCF_029733755.1_ASM2973375v1_genomic.fna	2	100	.	.	.	.	.	.	.	.	.	.	.	.	.	.	.	.	.	.	100	.	.	.	.	.	.	.	.	.	.	.	.
GCF_030237875.1_ASM3023787v1_genomic.fna	2	100	.	.	.	.	.	.	.	.	.	.	.	.	.	.	.	.	.	.	100	.	.	.	.	.	.	.	.	.	.	.	.
GCF_030490365.1_ASM3049036v1_genomic.fna	2	100	.	.	.	.	.	.	.	.	.	.	.	.	.	.	.	.	.	.	100	.	.	.	.	.	.	.	.	.	.	.	.
GCF_030769805.1_ASM3076980v1_genomic.fna	2	100	.	.	.	.	.	.	.	.	.	.	.	.	.	.	.	.	.	.	100	.	.	.	.	.	.	.	.	.	.	.	.
GCF_030769865.1_ASM3076986v1_genomic.fna	2	100	.	.	.	.	.	.	.	.	.	.	.	.	.	.	.	.	.	.	100	.	.	.	.	.	.	.	.	.	.	.	.
GCF_030815165.1_ASM3081516v1_genomic.fna	2	100	.	.	.	.	.	.	.	.	.	.	.	.	.	.	.	.	.	.	100	.	.	.	.	.	.	.	.	.	.	.	.
GCF_031737195.1_ASM3173719v1_genomic.fna	2	100	.	.	.	.	.	.	.	.	.	.	.	.	.	.	.	.	.	.	100	.	.	.	.	.	.	.	.	.	.	.	.
GCF_031929285.1_ASM3192928v1_genomic.fna	11	100	.	100	.	.	.	.	.	.	.	100	.	.	100	.	100	.	100	.	100	.	100	100	.	.	100	100	.	.	.	.	.
GCF_031929605.1_ASM3192960v1_genomic.fna	14	100	100	100	.	100	.	.	.	.	.	.	100	100	100	.	100	.	100	.	100	100	.	100	.	.	100	100	.	.	.	.	.
GCF_031929645.1_ASM3192964v1_genomic.fna	7	100	.	.	.	.	.	.	.	.	.	.	100	.	100	.	.	.	.	.	99.93	.	.	100	.	.	100	100	.	.	.	.	.
GCF_031929745.1_ASM3192974v1_genomic.fna	6	100	.	.	.	.	.	.	.	.	.	.	.	.	100	.	.	.	.	.	100	.	.	100	.	.	100	100	.	.	.	.	.
GCF_031929825.1_ASM3192982v1_genomic.fna	11	100	.	.	.	100	.	.	.	100	.	.	100	.	100	.	100	.	100	.	100	.	.	100	.	.	100	100	.	.	.	.	.
GCF_032436005.1_ASM3243600v1_genomic.fna	2	100	.	.	.	.	.	.	.	.	.	.	.	.	.	.	.	.	.	.	100	.	.	.	.	.	.	.	.	.	.	.	.
GCF_032842905.1_ASM3284290v1_genomic.fna	2	100	.	.	.	.	.	.	.	.	.	.	.	.	.	.	.	.	.	.	100	.	.	.	.	.	.	.	.	.	.	.	.
GCF_033022735.1_ASM3302273v1_genomic.fna	2	100	.	.	.	.	.	.	.	.	.	.	.	.	.	.	.	.	.	.	100	.	.	.	.	.	.	.	.	.	.	.	.
GCF_033954875.1_ASM3395487v1_genomic.fna	2	100	.	.	.	.	.	.	.	.	.	.	.	.	.	.	.	.	.	.	100	.	.	.	.	.	.	.	.	.	.	.	.
GCF_033954895.1_ASM3395489v1_genomic.fna	2	100	.	.	.	.	.	.	.	.	.	.	.	.	.	.	.	.	.	.	100	.	.	.	.	.	.	.	.	.	.	.	.
GCF_033954915.1_ASM3395491v1_genomic.fna	2	100	.	.	.	.	.	.	.	.	.	.	.	.	.	.	.	.	.	.	100	.	.	.	.	.	.	.	.	.	.	.	.
GCF_035791835.1_ASM3579183v1_genomic.fna	2	100	.	.	.	.	.	.	.	.	.	.	.	.	.	.	.	.	.	.	100	.	.	.	.	.	.	.	.	.	.	.	.
GCF_035791855.1_ASM3579185v1_genomic.fna	2	100	.	.	.	.	.	.	.	.	.	.	.	.	.	.	.	.	.	.	100	.	.	.	.	.	.	.	.	.	.	.	.
GCF_035794475.1_ASM3579447v1_genomic.fna	2	100	.	.	.	.	.	.	.	.	.	.	.	.	.	.	.	.	.	.	100	.	.	.	.	.	.	.	.	.	.	.	.
GCF_035794575.1_ASM3579457v1_genomic.fna	2	100	.	.	.	.	.	.	.	.	.	.	.	.	.	.	.	.	.	.	100	.	.	.	.	.	.	.	.	.	.	.	.
GCF_036324345.1_ASM3632434v1_genomic.fna	2	100	.	.	.	.	.	.	.	.	.	.	.	.	.	.	.	.	.	.	100	.	.	.	.	.	.	.	.	.	.	.	.
GCF_036669985.1_ASM3666998v1_genomic.fna	2	100	.	.	.	.	.	.	.	.	.	.	.	.	.	.	.	.	.	.	100	.	.	.	.	.	.	.	.	.	.	.	.
GCF_039564095.1_ASM3956409v1_genomic.fna	2	100	.	.	.	.	.	.	.	.	.	.	.	.	.	.	.	.	.	.	100	.	.	.	.	.	.	.	.	.	.	.	.
GCF_039564125.1_ASM3956412v1_genomic.fna	2	100	.	.	.	.	.	.	.	.	.	.	.	.	.	.	.	.	.	.	100	.	.	.	.	.	.	.	.	.	.	.	.
GCF_039564145.1_ASM3956414v1_genomic.fna	2	100	.	.	.	.	.	.	.	.	.	.	.	.	.	.	.	.	.	.	100	.	.	.	.	.	.	.	.	.	.	.	.
GCF_039564165.1_ASM3956416v1_genomic.fna	2	100	.	.	.	.	.	.	.	.	.	.	.	.	.	.	.	.	.	.	100	.	.	.	.	.	.	.	.	.	.	.	.
GCF_039564195.1_ASM3956419v1_genomic.fna	2	100	.	.	.	.	.	.	.	.	.	.	.	.	.	.	.	.	.	.	100	.	.	.	.	.	.	.	.	.	.	.	.
GCF_040092855.1_ASM4009285v1_genomic.fna	2	100	.	.	.	.	.	.	.	.	.	.	.	.	.	.	.	.	.	.	100	.	.	.	.	.	.	.	.	.	.	.	.
GCF_040096765.1_ASM4009676v1_genomic.fna	2	100	.	.	.	.	.	.	.	.	.	.	.	.	.	.	.	.	.	.	100	.	.	.	.	.	.	.	.	.	.	.	.

## Sheet: AMR gene in E. hirae
Accsition number of the genomes	Antibiotic Resistance genes detected
#FILE	NUM_FOUND	aac(6')-Iid_1	aac(6')-aph(2'')_1	ant(6)-Ia_1	ant(6)-Ia_2	ant(9)-Ia_1	aph(3')-III_1	dfrG_1	erm(A)_3	erm(B)_18	erm(G)_1	fexA_1	fexB_1	lnu(A)_1	lnu(B)_2	lnu(G)_1	lsa(E)_1	mef(A)_2	msr(D)_2	msr(D)_3	optrA_12	optrA_13	optrA_14	poxtA_1	tet(L)_2	tet(L)_8	tet(M)_1	tet(M)_10	tet(M)_11	tet(M)_12	tet(M)_13	tet(M)_2	tet(M)_4	tet(O)_3	tet(O/32/O)_3	tet(S)_3
GCA_031976015.1_ASM3197601v1_genomic.fna	1	100	.	.	.	.	.	.	.	.	.	.	.	.	.	.	.	.	.	.	.	.	.	.	.	.	.	.	.	.	.	.	.	.	.	.
GCA_031988725.1_ASM3198872v1_genomic.fna	1	98.72	.	.	.	.	.	.	.	.	.	.	.	.	.	.	.	.	.	.	.	.	.	.	.	.	.	.	.	.	.	.	.	.	.	.
GCA_032073385.1_ASM3207338v1_genomic.fna	1	100	.	.	.	.	.	.	.	.	.	.	.	.	.	.	.	.	.	.	.	.	.	.	.	.	.	.	.	.	.	.	.	.	.	.
GCA_032104585.1_ASM3210458v1_genomic.fna	2	100	.	.	.	.	.	.	.	.	.	.	.	.	.	.	.	.	.	.	.	.	.	.	.	.	100	.	.	.	.	.	.	.	.	.
GCA_032475135.1_ASM3247513v1_genomic.fna	1	100	.	.	.	.	.	.	.	.	.	.	.	.	.	.	.	.	.	.	.	.	.	.	.	.	.	.	.	.	.	.	.	.	.	.
GCA_032477355.1_ASM3247735v1_genomic.fna	1	100	.	.	.	.	.	.	.	.	.	.	.	.	.	.	.	.	.	.	.	.	.	.	.	.	.	.	.	.	.	.	.	.	.	.
GCA_032513645.1_ASM3251364v1_genomic.fna	2	100	.	.	.	.	.	.	.	.	.	.	.	.	.	.	.	.	.	.	.	.	.	.	.	.	.	.	.	.	.	.	.	.	.	100
GCA_032550395.1_ASM3255039v1_genomic.fna	2	100	.	.	.	.	.	.	.	.	.	.	.	.	.	.	.	.	.	.	.	.	.	.	100	.	.	.	.	.	.	.	.	.	.	.
GCA_032573455.1_ASM3257345v1_genomic.fna	4	100	.	.	.	.	.	.	.	100	.	.	.	.	.	.	.	.	.	.	.	.	.	.	100	.	.	100	.	.	.	.	.	.	.	.
GCA_034090725.1_ASM3409072v1_genomic.fna	1	100	.	.	.	.	.	.	.	.	.	.	.	.	.	.	.	.	.	.	.	.	.	.	.	.	.	.	.	.	.	.	.	.	.	.
GCA_034169785.1_ASM3416978v1_genomic.fna	2	100	.	.	.	.	.	.	.	.	.	.	.	.	.	.	.	.	.	.	.	.	.	.	.	.	.	100	.	.	.	.	.	.	.	.
GCA_036183185.1_PDT001591629.1_genomic.fna	2	100.00;100.00	.	.	.	.	.	.	.	.	.	.	.	.	.	.	.	.	.	.	.	.	.	.	.	.	100.00;100.00	.	.	.	.	.	.	.	.	.
GCA_036183205.1_PDT001591635.1_genomic.fna	4	100.00;100.00	.	.	.	.	.	.	.	.	.	.	.	.	.	.	.	.	.	.	.	.	.	.	.	100.00;100.00	.	100.00;100.00	.	.	.	100	.	.	.	.
GCA_036183225.1_PDT001585175.1_genomic.fna	1	100.00;100.00	.	.	.	.	.	.	.	.	.	.	.	.	.	.	.	.	.	.	.	.	.	.	.	.	.	.	.	.	.	.	.	.	.	.
GCA_036183245.1_PDT001591628.1_genomic.fna	4	100.00;100.00	.	.	.	.	.	.	.	100.00;100.00	.	.	.	.	.	.	.	.	.	.	.	.	.	.	100.00;100.00	.	.	100.00;100.00	.	.	.	.	.	.	.	.
GCA_036183265.1_PDT001579921.1_genomic.fna	5	100.00;100.00	.	.	.	.	.	.	.	100.00;100.00	.	.	.	.	.	.	.	.	.	.	.	.	.	.	100.00;100.00	.	.	100	.	.	100.00;100.00	.	.	.	.	.
GCA_036183305.1_PDT001573637.1_genomic.fna	3	100.00;100.00	.	.	.	.	.	.	.	98.43;98.43	.	.	.	.	.	.	.	.	.	.	.	.	.	.	.	.	.	.	.	.	.	.	.	.	99.84;99.84	.
GCA_036183325.1_PDT001579602.1_genomic.fna	1	100.00;100.00	.	.	.	.	.	.	.	.	.	.	.	.	.	.	.	.	.	.	.	.	.	.	.	.	.	.	.	.	.	.	.	.	.	.
GCA_036183335.1_PDT001573643.1_genomic.fna	6	100.00;100.00	.	.	100.00;100.00	.	.	.	.	.	.	.	.	.	100.00;100.00	.	100.00;100.00	.	.	.	.	.	.	.	100.00;100.00	.	.	100.00;100.00	.	.	.	.	.	.	.	.
GCA_036183365.1_PDT001579601.1_genomic.fna	2	100.00;100.00	.	.	.	.	.	.	.	.	.	.	.	.	.	.	.	.	.	.	.	.	.	.	.	.	100.00;100.00	.	.	.	.	.	.	.	.	.
GCA_036183385.1_PDT001579599.1_genomic.fna	3	100.00;100.00	.	.	.	.	.	.	.	.	.	.	.	.	.	.	.	.	.	.	.	.	.	.	99.13;99.27	.	.	.	.	.	.	.	.	100.00;100.00	.	.
GCA_036183425.1_PDT001572196.1_genomic.fna	6	100.00;100.00	.	100.00;100.00	.	.	100.00;100.00	.	.	100.00;100.00	.	.	.	.	.	.	.	.	.	.	.	.	.	.	100.00;100.00	.	.	100.00;100.00	.	.	.	.	.	.	.	.
GCA_036183445.1_PDT001572050.1_genomic.fna	1	100.00;100.00	.	.	.	.	.	.	.	.	.	.	.	.	.	.	.	.	.	.	.	.	.	.	.	.	.	.	.	.	.	.	.	.	.	.
GCA_036183465.1_PDT001572048.1_genomic.fna	3	100.00;100.00	.	.	.	.	.	.	.	.	.	.	.	.	.	.	.	.	.	.	.	.	.	.	100.00;100.00	.	.	100.00;100.00	.	.	.	.	.	.	.	.
GCA_036183525.1_PDT001570810.1_genomic.fna	3	100.00;100.00	.	.	.	.	.	.	.	.	.	.	.	.	.	.	.	.	.	.	.	.	.	.	100.00;100.00	.	.	100.00;100.00	.	.	.	.	.	.	.	.
GCA_036183545.1_PDT001570808.1_genomic.fna	1	100.00;100.00	.	.	.	.	.	.	.	.	.	.	.	.	.	.	.	.	.	.	.	.	.	.	.	.	.	.	.	.	.	.	.	.	.	.
GCA_036183565.1_PDT001570807.1_genomic.fna	1	100.00;100.00	.	.	.	.	.	.	.	.	.	.	.	.	.	.	.	.	.	.	.	.	.	.	.	.	.	.	.	.	.	.	.	.	.	.
GCA_036183605.1_PDT001537385.1_genomic.fna	2	100.00;100.00	.	.	.	.	.	.	.	.	.	.	.	.	.	.	.	.	.	.	.	.	.	.	.	.	.	.	.	.	100.00;100.00	.	.	.	.	.
GCA_036183645.1_PDT001523909.1_genomic.fna	3	100.00;100.00	.	.	.	.	.	.	.	.	.	.	.	.	.	100.00;100.00	.	.	.	.	.	.	.	.	.	.	.	.	.	.	100.00;100.00	.	.	.	.	.
GCA_036183665.1_PDT001517672.1_genomic.fna	1	100.00;100.00	.	.	.	.	.	.	.	.	.	.	.	.	.	.	.	.	.	.	.	.	.	.	.	.	.	.	.	.	.	.	.	.	.	.
GCA_036183685.1_PDT001517674.1_genomic.fna	1	100.00;100.00	.	.	.	.	.	.	.	.	.	.	.	.	.	.	.	.	.	.	.	.	.	.	.	.	.	.	.	.	.	.	.	.	.	.
GCA_036183725.1_PDT001517657.1_genomic.fna	3	100.00;100.00	.	.	.	.	.	.	.	.	.	.	.	.	.	.	.	.	.	.	.	.	.	.	100.00;100.00	.	100.00;100.00;100.00	.	.	.	.	.	.	.	.	.
GCA_036183765.1_PDT001498248.1_genomic.fna	1	100.00;100.00	.	.	.	.	.	.	.	.	.	.	.	.	.	.	.	.	.	.	.	.	.	.	.	.	.	.	.	.	.	.	.	.	.	.
GCA_036183785.1_PDT001496847.1_genomic.fna	1	100.00;100.00	.	.	.	.	.	.	.	.	.	.	.	.	.	.	.	.	.	.	.	.	.	.	.	.	.	.	.	.	.	.	.	.	.	.
GCA_036183825.1_PDT001496840.1_genomic.fna	2	100.00;100.00	.	.	.	.	.	.	.	.	.	.	.	.	.	.	.	.	.	.	.	.	.	.	.	.	.	.	100.00;100.00	.	.	.	.	.	.	.
GCA_036183865.1_PDT001496837.1_genomic.fna	2	100.00;100.00	.	.	.	.	.	.	.	.	.	.	.	.	.	.	.	.	.	.	.	.	.	.	.	.	100.00;100.00	.	.	.	.	.	.	.	.	.
GCA_036183905.1_PDT001487520.1_genomic.fna	5	100.00;100.00	.	.	100.00;100.00	.	.	.	.	.	.	.	.	.	100.00;100.00	.	100.00;100.00	.	.	.	.	.	.	.	.	.	100.00;100.00	.	.	.	.	.	.	.	.	.
GCA_036183925.1_PDT001496832.1_genomic.fna	6	100.00;100.00	.	.	100.00;100.00	.	.	.	.	.	.	.	.	.	100.00;100.00	.	100.00;100.00	.	.	.	.	.	.	.	100.00;100.00	.	.	100.00;100.00	.	.	.	.	.	.	.	.
GCA_036183945.1_PDT001487515.1_genomic.fna	3	100.00;100.00	.	.	.	.	.	.	.	100.00;100.00	.	.	.	.	.	.	.	.	.	.	.	.	.	.	.	.	100.00;100.00	.	.	.	.	.	.	.	.	.
GCA_036183965.1_PDT001487519.1_genomic.fna	1	100.00;100.00	.	.	.	.	.	.	.	.	.	.	.	.	.	.	.	.	.	.	.	.	.	.	.	.	.	.	.	.	.	.	.	.	.	.
GCA_036184005.1_PDT001487506.1_genomic.fna	1	100.00;100.00	.	.	.	.	.	.	.	.	.	.	.	.	.	.	.	.	.	.	.	.	.	.	.	.	.	.	.	.	.	.	.	.	.	.
GCA_036184045.1_PDT001487503.1_genomic.fna	1	100.00;100.00	.	.	.	.	.	.	.	.	.	.	.	.	.	.	.	.	.	.	.	.	.	.	.	.	.	.	.	.	.	.	.	.	.	.
GCA_036184125.1_PDT001480303.1_genomic.fna	4	100.00;100.00	.	.	.	.	.	.	.	.	.	.	.	100.00;100.00	.	.	.	.	.	.	.	.	.	.	.	100.00;100.00	.	100.00;100.00	.	.	.	.	.	.	.	.
GCA_036184185.1_PDT001480295.1_genomic.fna	2	100.00;100.00	.	.	.	.	.	.	.	.	.	.	.	.	.	.	.	.	.	.	.	.	.	.	.	.	100.00;100.00	.	.	.	.	.	.	.	.	.
GCA_036184295.1_PDT001480292.1_genomic.fna	3	100.00;100.00	.	.	.	.	.	.	.	.	.	.	.	.	.	.	.	.	.	.	.	.	.	.	100.00;100.00	.	.	100.00;100.00	.	.	.	.	.	.	.	.
GCA_036184415.1_PDT001426941.1_genomic.fna	1	100.00;100.00	.	.	.	.	.	.	.	.	.	.	.	.	.	.	.	.	.	.	.	.	.	.	.	.	.	.	.	.	.	.	.	.	.	.
GCA_036184495.1_PDT001407655.1_genomic.fna	5	100.00;100.00	.	.	.	.	.	.	.	100.00;100.00	.	.	.	100.00;100.00	.	.	.	.	.	.	.	.	.	.	.	100.00;100.00	.	100.00;100.00	.	.	.	.	.	.	.	.
GCA_036184535.1_PDT001407649.1_genomic.fna	3	100.00;100.00	.	.	.	.	.	.	.	.	.	.	.	.	.	.	.	.	.	.	.	.	.	.	100.00;100.00	.	.	100.00;100.00	.	.	.	.	.	.	.	.
GCA_036184615.1_PDT001407647.1_genomic.fna	2	100.00;100.00	.	.	.	.	.	.	.	100.00;100.00	.	.	.	.	.	.	.	.	.	.	.	.	.	.	.	.	.	.	.	.	.	.	.	.	.	.
GCA_036184635.1_PDT001407641.1_genomic.fna	1	100.00;100.00	.	.	.	.	.	.	.	.	.	.	.	.	.	.	.	.	.	.	.	.	.	.	.	.	.	.	.	.	.	.	.	.	.	.
GCA_036184655.1_PDT001407637.1_genomic.fna	4	100.00;100.00	.	.	.	.	.	.	.	.	.	.	.	100.00;100.00	.	.	.	.	.	.	.	.	.	.	.	100.00;100.00	.	100.00;100.00	.	.	.	.	.	.	.	.
GCA_036184675.1_PDT001407643.1_genomic.fna	2	95.26;95.26	.	.	.	.	.	.	.	.	.	.	.	.	.	.	.	.	.	.	.	.	.	.	.	.	100.00;100.00	.	.	.	.	.	.	.	.	.
GCA_036184775.1_PDT001397511.1_genomic.fna	3	100.00;100.00	.	.	.	.	.	.	.	100.00;100.00	.	.	.	.	.	.	.	.	.	.	.	.	.	.	.	.	100.00;100.00	.	.	.	.	.	.	.	.	.
GCA_036184825.1_PDT001397524.1_genomic.fna	4	100.00;100.00	.	.	.	.	.	.	.	.	.	.	.	100.00;100.00	.	.	.	.	.	.	.	.	.	.	100.00;100.00	.	.	100.00;100.00	.	.	.	.	.	.	.	.
GCA_036184845.1_PDT001397509.1_genomic.fna	1	100.00;100.00	.	.	.	.	.	.	.	.	.	.	.	.	.	.	.	.	.	.	.	.	.	.	.	.	.	.	.	.	.	.	.	.	.	.
GCA_036184865.1_PDT001397510.1_genomic.fna	1	100.00;100.00	.	.	.	.	.	.	.	.	.	.	.	.	.	.	.	.	.	.	.	.	.	.	.	.	.	.	.	.	.	.	.	.	.	.
GCA_036184885.1_PDT001394487.1_genomic.fna	1	100.00;100.00	.	.	.	.	.	.	.	.	.	.	.	.	.	.	.	.	.	.	.	.	.	.	.	.	.	.	.	.	.	.	.	.	.	.
GCA_036184925.1_PDT001394463.1_genomic.fna	1	100.00;100.00	.	.	.	.	.	.	.	.	.	.	.	.	.	.	.	.	.	.	.	.	.	.	.	.	.	.	.	.	.	.	.	.	.	.
GCA_036184965.1_PDT001394475.1_genomic.fna	1	100.00;100.00	.	.	.	.	.	.	.	.	.	.	.	.	.	.	.	.	.	.	.	.	.	.	.	.	.	.	.	.	.	.	.	.	.	.
GCA_036184985.1_PDT001394461.1_genomic.fna	3	100.00;100.00	.	.	.	.	.	.	.	.	.	.	.	.	.	.	.	.	.	.	.	.	.	.	100.00;100.00	.	.	100.00;100.00	.	.	.	.	.	.	.	.
GCA_036185005.1_PDT001394264.1_genomic.fna	1	100.00;100.00	.	.	.	.	.	.	.	.	.	.	.	.	.	.	.	.	.	.	.	.	.	.	.	.	.	.	.	.	.	.	.	.	.	.
GCA_036185025.1_PDT001364561.1_genomic.fna	1	100.00;100.00	.	.	.	.	.	.	.	.	.	.	.	.	.	.	.	.	.	.	.	.	.	.	.	.	.	.	.	.	.	.	.	.	.	.
GCA_036185045.1_PDT001364534.1_genomic.fna	1	100.00;100.00	.	.	.	.	.	.	.	.	.	.	.	.	.	.	.	.	.	.	.	.	.	.	.	.	.	.	.	.	.	.	.	.	.	.
GCA_036185065.1_PDT001364531.1_genomic.fna	2	100.00;100.00	.	.	.	.	.	.	.	.	.	.	.	.	.	.	.	.	.	.	.	.	.	.	.	.	100.00;100.00	.	.	.	.	.	.	.	.	.
GCA_036185085.1_PDT001348237.1_genomic.fna	1	100.00;100.00	.	.	.	.	.	.	.	.	.	.	.	.	.	.	.	.	.	.	.	.	.	.	.	.	.	.	.	.	.	.	.	.	.	.
GCA_036185125.1_PDT001348236.1_genomic.fna	1	100.00;100.00	.	.	.	.	.	.	.	.	.	.	.	.	.	.	.	.	.	.	.	.	.	.	.	.	.	.	.	.	.	.	.	.	.	.
GCA_036185165.1_PDT001348231.1_genomic.fna	1	100.00;100.00	.	.	.	.	.	.	.	.	.	.	.	.	.	.	.	.	.	.	.	.	.	.	.	.	.	.	.	.	.	.	.	.	.	.
GCA_036185205.1_PDT001348222.1_genomic.fna	3	100.00;100.00	.	.	.	.	.	.	.	100.00;100.00	.	.	.	.	.	.	.	.	.	.	.	.	.	.	.	.	100.00;100.00	.	.	.	.	.	.	.	.	.
GCA_036185225.1_PDT001328570.1_genomic.fna	2	100.00;100.00	.	.	.	.	.	.	.	.	.	.	.	.	.	.	.	.	.	.	.	.	.	.	.	.	.	.	.	.	100.00;100.00	.	.	.	.	.
GCA_036185245.1_PDT001328566.1_genomic.fna	2	100.00;100.00	.	.	.	.	.	.	.	.	.	.	.	.	.	.	.	.	.	.	.	.	.	.	.	.	100.00;100.00	.	.	.	.	.	.	.	.	.
GCA_036185265.1_PDT001314777.1_genomic.fna	2	100.00;100.00	.	.	.	.	.	.	.	.	.	.	.	.	.	.	.	.	.	.	.	.	.	.	.	.	.	.	.	.	.	.	100.00;100.00	.	.	.
GCA_036185285.1_PDT001314773.1_genomic.fna	2	95.26;95.26	.	.	.	.	.	.	.	.	.	.	.	.	.	.	.	.	.	.	.	.	.	.	.	.	100.00;100.00	.	.	.	.	.	.	.	.	.
GCA_036185355.1_PDT001328565.1_genomic.fna	1	100.00;100.00	.	.	.	.	.	.	.	.	.	.	.	.	.	.	.	.	.	.	.	.	.	.	.	.	.	.	.	.	.	.	.	.	.	.
GCA_036185425.1_PDT001085368.1_genomic.fna	5	100.00;100.00	.	.	.	.	.	100.00;100.00	.	.	.	.	.	.	.	100.00;100.00	.	.	.	.	.	.	.	.	100.00;100.00	.	.	100.00;100.00	.	.	.	.	.	.	.	.
GCA_036197125.1_PDT001028947.1_genomic.fna	3	100.00;100.00	.	.	.	.	.	.	.	.	.	.	.	.	.	.	.	.	.	.	.	.	.	.	100.00;100.00	.	.	100.00;100.00	.	.	.	.	.	.	.	.
GCA_036205205.1_PDT001016513.1_genomic.fna	1	100.00;100.00	.	.	.	.	.	.	.	.	.	.	.	.	.	.	.	.	.	.	.	.	.	.	.	.	.	.	.	.	.	.	.	.	.	.
GCA_036205265.1_PDT001016512.1_genomic.fna	2	100.00;100.00	.	.	.	.	.	.	.	.	.	.	.	.	.	.	.	.	.	.	.	.	.	.	.	.	.	.	.	.	100.00;100.00	.	.	.	.	.
GCA_036205285.1_PDT001016514.1_genomic.fna	2	100.00;100.00	.	.	.	.	.	.	.	.	.	.	.	.	.	.	.	.	.	.	.	.	.	.	.	.	.	.	.	.	.	.	100.00;100.00	.	.	.
GCA_036205385.1_PDT001009067.1_genomic.fna	1	100.00;100.00	.	.	.	.	.	.	.	.	.	.	.	.	.	.	.	.	.	.	.	.	.	.	.	.	.	.	.	.	.	.	.	.	.	.
GCA_036206045.1_PDT000938825.1_genomic.fna	1	100.00;100.00	.	.	.	.	.	.	.	.	.	.	.	.	.	.	.	.	.	.	.	.	.	.	.	.	.	.	.	.	.	.	.	.	.	.
GCA_036206065.1_PDT000938823.1_genomic.fna	1	100.00;100.00	.	.	.	.	.	.	.	.	.	.	.	.	.	.	.	.	.	.	.	.	.	.	.	.	.	.	.	.	.	.	.	.	.	.
GCA_036206085.1_PDT000938824.1_genomic.fna	2	100.00;100.00	.	.	.	.	.	.	.	.	.	.	.	.	.	.	.	.	.	.	.	.	.	.	.	.	.	.	.	.	.	.	100.00;100.00	.	.	.
GCA_036206105.1_PDT000938829.1_genomic.fna	3	100.00;100.00	.	.	.	.	.	.	.	.	.	.	.	.	.	.	.	.	.	.	.	.	.	.	100.00;100.00	.	.	100.00;100.00;100.00	.	.	.	.	.	.	.	.
GCA_036206305.1_PDT000898046.1_genomic.fna	2	100.00;100.00	.	.	.	.	.	.	.	.	.	.	.	.	.	.	.	.	.	.	.	.	.	.	.	.	100.00;100.00	.	.	.	.	.	.	.	.	.
GCA_036206365.1_PDT000856245.1_genomic.fna	2	100.00;100.00	.	.	.	.	.	.	.	.	.	.	.	.	.	.	.	.	.	.	.	.	.	.	.	.	100.00;100.00	.	.	.	.	.	.	.	.	.
GCA_036206405.1_PDT000856216.1_genomic.fna	3	100.00;100.00	.	.	.	.	.	.	.	.	.	.	.	.	.	.	.	.	.	.	.	.	.	.	100.00;100.00	.	.	100.00;100.00	.	.	.	.	.	.	.	.
GCA_036206505.1_PDT000845065.1_genomic.fna	5	100.00;100.00	.	.	.	.	.	.	.	100.00;100.00	.	.	.	.	.	.	.	.	.	.	.	.	.	.	97.53;97.53	.	100	.	.	100	.	.	.	.	.	.
GCA_036206565.1_PDT000845053.1_genomic.fna	3	100.00;100.00	.	.	.	.	.	.	.	.	.	.	.	.	.	.	.	.	.	.	.	.	.	.	100.00;100.00	.	.	98.65;100.00	.	.	.	.	.	.	.	.
GCA_036206585.1_PDT000839258.1_genomic.fna	3	100.00;100.00	.	.	.	.	.	.	.	.	.	.	.	.	.	.	.	.	.	.	.	.	.	.	100.00;100.00	.	.	100.00;100.00	.	.	.	.	.	.	.	.
GCA_036206625.1_PDT000834888.1_genomic.fna	1	100.00;100.00	.	.	.	.	.	.	.	.	.	.	.	.	.	.	.	.	.	.	.	.	.	.	.	.	.	.	.	.	.	.	.	.	.	.
GCA_036206645.1_PDT000834715.1_genomic.fna	4	100.00;100.00	.	.	.	.	.	.	.	.	.	.	.	100.00;100.00	.	.	.	.	.	.	.	.	.	.	.	100.00;100.00	.	100.00;100.00	.	.	.	.	.	.	.	.
GCA_036206705.1_PDT000834704.1_genomic.fna	1	100.00;100.00	.	.	.	.	.	.	.	.	.	.	.	.	.	.	.	.	.	.	.	.	.	.	.	.	.	.	.	.	.	.	.	.	.	.
GCA_036206865.1_PDT000827435.1_genomic.fna	2	100.00;100.00	.	.	.	.	.	.	.	.	.	.	.	.	.	.	.	.	.	.	.	.	.	.	.	.	.	.	.	.	100.00;100.00	.	.	.	.	.
GCA_036206905.1_PDT000827434.1_genomic.fna	3	100.00;100.00	.	.	100.00;100.00	.	.	.	.	100.00;100.00	.	.	.	.	.	.	.	.	.	.	.	.	.	.	.	.	.	.	.	.	.	.	.	.	.	.
GCA_036206935.1_PDT000817222.1_genomic.fna	1	100.00;100.00	.	.	.	.	.	.	.	.	.	.	.	.	.	.	.	.	.	.	.	.	.	.	.	.	.	.	.	.	.	.	.	.	.	.
GCA_036206985.1_PDT000810201.1_genomic.fna	2	100.00;100.00	.	.	.	.	.	.	.	.	.	.	.	.	.	100.00;100.00	.	.	.	.	.	.	.	.	.	.	.	.	.	.	.	.	.	.	.	.
GCA_036207025.1_PDT000810192.1_genomic.fna	1	100.00;100.00	.	.	.	.	.	.	.	.	.	.	.	.	.	.	.	.	.	.	.	.	.	.	.	.	.	.	.	.	.	.	.	.	.	.
GCA_036207045.1_PDT000810175.1_genomic.fna	1	100.00;100.00	.	.	.	.	.	.	.	.	.	.	.	.	.	.	.	.	.	.	.	.	.	.	.	.	.	.	.	.	.	.	.	.	.	.
GCA_036207065.1_PDT000806866.1_genomic.fna	4	100.00;100.00	.	.	.	.	.	.	.	100.00;100.00	.	.	.	.	.	.	.	.	.	.	.	.	.	.	100.00;100.00	.	.	100.00;100.00	.	.	.	.	.	.	.	.
GCA_036207085.1_PDT000806865.1_genomic.fna	1	100.00;100.00	.	.	.	.	.	.	.	.	.	.	.	.	.	.	.	.	.	.	.	.	.	.	.	.	.	.	.	.	.	.	.	.	.	.
GCA_036207105.1_PDT000802173.1_genomic.fna	2	100.00;100.00	.	.	.	.	.	.	.	.	.	.	.	.	.	.	.	.	.	.	.	.	.	.	.	.	.	.	.	.	.	.	.	100.00;100.00	.	.
GCA_036207145.1_PDT000802169.1_genomic.fna	2	95.26;95.26	.	.	.	.	.	.	.	.	.	.	.	.	.	.	.	.	.	.	.	.	.	.	.	.	100.00;100.00	.	.	.	.	.	.	.	.	.
GCA_036207165.1_PDT000802166.1_genomic.fna	1	100.00;100.00	.	.	.	.	.	.	.	.	.	.	.	.	.	.	.	.	.	.	.	.	.	.	.	.	.	.	.	.	.	.	.	.	.	.
GCA_036207205.1_PDT000802160.1_genomic.fna	3	100.00;100.00	.	.	.	.	.	.	.	.	.	.	.	.	.	.	.	.	.	.	.	.	.	.	100.00;100.00	.	.	100.00;100.00	.	.	.	.	.	.	.	.
GCA_036207245.1_PDT000800233.1_genomic.fna	1	100.00;100.00	.	.	.	.	.	.	.	.	.	.	.	.	.	.	.	.	.	.	.	.	.	.	.	.	.	.	.	.	.	.	.	.	.	.
GCA_036207365.1_PDT000800208.1_genomic.fna	3	100.00;100.00	.	.	.	.	.	.	.	100.00;100.00	.	.	.	.	.	.	.	.	.	.	.	.	.	.	.	.	.	100.00;100.00	.	.	.	.	.	.	.	.
GCA_036207625.1_PDT000719978.1_genomic.fna	1	100.00;100.00	.	.	.	.	.	.	.	.	.	.	.	.	.	.	.	.	.	.	.	.	.	.	.	.	.	.	.	.	.	.	.	.	.	.
GCA_036207745.1_PDT000706218.1_genomic.fna	2	100.00;100.00	.	.	.	.	.	.	.	.	.	.	.	.	.	.	.	.	.	.	.	.	.	.	.	.	.	.	.	.	.	.	100.00;100.00	.	.	.
GCA_036207865.1_PDT000706202.1_genomic.fna	2	100.00;100.00	.	.	.	.	.	.	.	.	.	.	.	.	.	.	.	.	.	.	.	.	.	.	.	.	.	.	.	.	.	.	.	100.00;100.00	.	.
GCA_036207965.1_PDT000706186.1_genomic.fna	3	100.00;100.00	.	.	.	.	.	.	.	.	.	.	.	.	.	.	.	.	.	.	.	.	.	.	100.00;100.00	.	.	100.00;100.00	.	.	.	.	.	.	.	.
GCA_040307935.1_ASM4030793v1_genomic.fna	1	100	.	.	.	.	.	.	.	.	.	.	.	.	.	.	.	.	.	.	.	.	.	.	.	.	.	.	.	.	.	.	.	.	.	.
GCA_963556995.1_SRS17165155_bin1_genomic.fna	2	100	.	.	.	.	.	.	.	.	.	.	.	.	.	.	.	.	.	.	.	.	.	.	.	.	.	.	.	.	.	.	.	.	.	100
GCF_030851225.1_ASM3085122v1_genomic.fna	3	100	.	.	.	.	.	.	.	.	.	.	.	.	.	.	.	.	.	.	.	.	.	.	100	.	.	100	.	.	.	.	.	.	.	.
GCF_031927665.1_ASM3192766v1_genomic.fna	9	100	.	.	100	.	.	.	100	99.48	.	100	.	.	100	.	100	.	.	.	100	.	.	.	.	.	100	.	.	.	.	.	.	.	.	.
GCF_031927705.1_ASM3192770v1_genomic.fna	12	100	.	100	100	.	100	100	.	100	.	.	100	.	100	.	100	.	.	.	.	.	.	100	.	100	.	100	.	.	.	.	.	.	.	.
GCF_031927725.1_ASM3192772v1_genomic.fna	6	100	.	.	.	.	.	.	.	.	.	.	100	.	.	100	.	.	.	.	.	.	.	100	.	100	.	100	.	.	.	.	.	.	.	.
GCF_031927745.1_ASM3192774v1_genomic.fna	6	100	.	.	.	.	.	.	.	.	.	.	100	.	.	100	.	.	.	.	.	.	.	100	.	100	.	100	.	.	.	.	.	.	.	.
GCF_031927765.1_ASM3192776v1_genomic.fna	10	100	.	.	100	.	.	.	.	.	.	100	.	.	100	.	100	100	.	100	.	.	100	.	100	.	.	100	.	.	.	.	.	.	.	.
GCF_033141385.1_ASM3314138v1_genomic.fna	6	100	.	.	.	.	.	100	100	.	.	100	.	.	.	.	.	.	.	.	.	.	100	.	.	.	.	.	.	.	.	.	100	.	.	.
GCF_033141425.1_ASM3314142v1_genomic.fna	5	100	.	.	.	.	.	100	.	.	.	100	.	.	.	.	.	.	.	.	.	.	100	.	.	.	.	.	.	.	.	.	.	.	.	100
GCF_033141565.1_ASM3314156v1_genomic.fna	12	100	.	100	100	.	100	100	.	100	.	.	100	.	100	.	100	.	.	.	.	.	.	100	.	100	.	100	.	.	.	.	.	.	.	.
GCF_033391135.1_ASM3339113v1_genomic.fna	10	100	.	.	100	.	.	.	.	.	.	100	.	.	100	.	100	100	.	100	.	.	100	.	100	.	.	100	.	.	.	.	.	.	.	.
GCF_035782745.1_ASM3578274v1_genomic.fna	1	100	.	.	.	.	.	.	.	.	.	.	.	.	.	.	.	.	.	.	.	.	.	.	.	.	.	.	.	.	.	.	.	.	.	.
GCF_035782855.1_ASM3578285v1_genomic.fna	1	100	.	.	.	.	.	.	.	.	.	.	.	.	.	.	.	.	.	.	.	.	.	.	.	.	.	.	.	.	.	.	.	.	.	.
GCF_035792015.1_ASM3579201v1_genomic.fna	1	100	.	.	.	.	.	.	.	.	.	.	.	.	.	.	.	.	.	.	.	.	.	.	.	.	.	.	.	.	.	.	.	.	.	.
GCF_035792455.1_ASM3579245v1_genomic.fna	4	100	.	.	.	.	.	.	.	.	100	.	.	.	.	.	.	100	100	.	.	.	.	.	.	.	.	.	.	.	.	.	.	.	.	.
GCF_035792535.1_ASM3579253v1_genomic.fna	1	100	.	.	.	.	.	.	.	.	.	.	.	.	.	.	.	.	.	.	.	.	.	.	.	.	.	.	.	.	.	.	.	.	.	.
GCF_035797955.1_ASM3579795v1_genomic.fna	1	100	.	.	.	.	.	.	.	.	.	.	.	.	.	.	.	.	.	.	.	.	.	.	.	.	.	.	.	.	.	.	.	.	.	.
GCF_035916965.1_ASM3591696v1_genomic.fna	1	100	.	.	.	.	.	.	.	.	.	.	.	.	.	.	.	.	.	.	.	.	.	.	.	.	.	.	.	.	.	.	.	.	.	.
GCF_038436855.1_ASM3843685v1_genomic.fna	11	100	.	.	100	.	100	100	.	100	.	100	.	.	100	.	100	.	.	.	.	.	100	.	100	.	.	100	.	.	.	.	.	.	.	.
GCF_040191815.1_ASM4019181v1_genomic.fna	7	100	.	.	.	.	.	.	100	100	.	100	.	.	.	.	.	.	.	.	.	.	100	.	.	100	.	100	.	.	.	.	.	.	.	.
GCF_040191835.1_ASM4019183v1_genomic.fna	8	100	.	.	.	.	.	100	100	100	.	100	.	.	.	.	.	.	.	.	.	.	100	.	.	100	.	100	.	.	.	.	.	.	.	.
GCF_040191935.1_ASM4019193v1_genomic.fna	7	100	.	.	.	.	.	.	100	100	.	100	.	.	.	.	.	.	.	.	.	.	100	.	.	100	.	100	.	.	.	.	.	.	.	.
GCF_040191975.1_ASM4019197v1_genomic.fna	7	100	.	.	.	.	.	.	100	100	.	100	.	.	.	.	.	.	.	.	.	.	100	.	.	100	.	100	.	.	.	.	.	.	.	.
GCF_040192175.1_ASM4019217v1_genomic.fna	7	100	.	.	.	.	.	.	100	100	.	100	.	.	.	.	.	.	.	.	.	.	100	.	.	100	.	100	.	.	.	.	.	.	.	.
GCF_040192875.1_ASM4019287v1_genomic.fna	9	100	.	.	100	.	.	.	.	100	.	100	.	.	100	.	100	.	.	.	.	100	.	.	100	.	.	100	.	.	.	.	.	.	.	.
GCF_040193015.1_ASM4019301v1_genomic.fna	6	100	.	.	.	100	.	100	100	.	.	100	.	.	.	.	.	.	.	.	.	.	100	.	.	.	.	.	.	.	.	.	.	.	.	.
GCF_040193075.1_ASM4019307v1_genomic.fna	6	100	.	.	.	100	.	100	100	.	.	100	.	.	.	.	.	.	.	.	.	.	100	.	.	.	.	.	.	.	.	.	.	.	.	.
GCF_040193195.1_ASM4019319v1_genomic.fna	12	100	100	.	.	.	100	100	100	100	.	100	.	.	100	.	100	.	.	.	.	100	.	.	100	.	.	100	.	.	.	.	.	.	.	.
GCF_040193315.1_ASM4019331v1_genomic.fna	13	100	100	88.01	.	.	100	100	100	100	.	100	.	.	100	.	100	.	.	.	.	100	.	.	100	.	.	100	.	.	.	.	.	.	.	.
GCF_040193555.1_ASM4019355v1_genomic.fna	8	100	.	.	.	100	.	100	100	.	.	100	.	.	.	.	.	.	.	.	.	.	100	.	.	100	.	100	.	.	.	.	.	.	.	.
GCF_040193645.1_ASM4019364v1_genomic.fna	12	100	100	.	.	.	100	100	100	100	.	100	.	.	100	.	100	.	.	.	.	100	.	.	100	.	.	100	.	.	.	.	.	.	.	.

## Sheet: AMR gene in E. mundtii
Accsition number of the genomes	Antibiotic Resistance genes detected
#FILE	NUM_FOUND	VanC4XY_2	VanHAX_2	VanNXY_1	ant(6)-Ia_1	aph(3')-III_1	cat(pC194)_1	dfrG_1	erm(B)_18	fexA_1	optrA_13	tet(M)_1	tet(M)_11
GCA_030581345.1_ASM3058134v1_genomic.fna	0	.	.	.	.	.	.	.	.	.	.	.	.
GCA_034105525.1_ASM3410552v1_genomic.fna	0	.	.	.	.	.	.	.	.	.	.	.	.
GCA_959607735.1_SRR16280072_bin.18_MetaWRAP_v1.3_MAG_genomic.fna	0	.	.	.	.	.	.	.	.	.	.	.	.
GCF_000233395.1_ASM23339v2_genomic.fna	0	.	.	.	.	.	.	.	.	.	.	.	.
GCF_000393815.1_Ente_mund_ATCC882_V1_genomic.fna	0	.	.	.	.	.	.	.	.	.	.	.	.
GCF_000407465.1_Ente_mund_ATCC882_V2_genomic.fna	0	.	.	.	.	.	.	.	.	.	.	.	.
GCF_000504125.1_ASM50412v1_genomic.fna	0	.	.	.	.	.	.	.	.	.	.	.	.
GCF_000611895.1_E.mundtiiCRL35_1.0_genomic.fna	0	.	.	.	.	.	.	.	.	.	.	.	.
GCF_001675535.1_ASM167553v1_genomic.fna	0	.	.	.	.	.	.	.	.	.	.	.	.
GCF_001705215.1_ASM170521v1_genomic.fna	1	.	.	100	.	.	.	.	.	.	.	.	.
GCF_001886035.1_ASM188603v1_genomic.fna	0	.	.	.	.	.	.	.	.	.	.	.	.
GCF_001990645.1_ASM199064v1_genomic.fna	1	.	.	100	.	.	.	.	.	.	.	.	.
GCF_002141315.1_ASM214131v1_genomic.fna	0	.	.	.	.	.	.	.	.	.	.	.	.
GCF_002216705.1_ASM221670v1_genomic.fna	0	.	.	.	.	.	.	.	.	.	.	.	.
GCF_002798425.1_ASM279842v1_genomic.fna	1	.	.	.	.	.	100	.	.	.	.	.	.
GCF_002813755.1_ASM281375v1_genomic.fna	0	.	.	.	.	.	.	.	.	.	.	.	.
GCF_002944895.1_ASM294489v1_genomic.fna	0	.	.	.	.	.	.	.	.	.	.	.	.
GCF_002947535.1_ASM294753v1_genomic.fna	0	.	.	.	.	.	.	.	.	.	.	.	.
GCF_003048275.1_ASM304827v1_genomic.fna	0	.	.	.	.	.	.	.	.	.	.	.	.
GCF_003048295.1_ASM304829v1_genomic.fna	1	.	.	.	.	.	.	.	100	.	.	.	.
GCF_003048305.1_ASM304830v1_genomic.fna	0	.	.	.	.	.	.	.	.	.	.	.	.
GCF_003957375.1_ASM395737v1_genomic.fna	0	.	.	.	.	.	.	.	.	.	.	.	.
GCF_004167255.1_ASM416725v1_genomic.fna	0	.	.	.	.	.	.	.	.	.	.	.	.
GCF_005158285.1_ASM515828v1_genomic.fna	0	.	.	.	.	.	.	.	.	.	.	.	.
GCF_007990125.1_ASM799012v1_genomic.fna	0	.	.	.	.	.	.	.	.	.	.	.	.
GCF_009659805.1_ASM965980v1_genomic.fna	0	.	.	.	.	.	.	.	.	.	.	.	.
GCF_009890745.1_ASM989074v1_genomic.fna	0	.	.	.	.	.	.	.	.	.	.	.	.
GCF_009890755.1_ASM989075v1_genomic.fna	0	.	.	.	.	.	.	.	.	.	.	.	.
GCF_009890785.1_ASM989078v1_genomic.fna	0	.	.	.	.	.	.	.	.	.	.	.	.
GCF_009890805.1_ASM989080v1_genomic.fna	0	.	.	.	.	.	.	.	.	.	.	.	.
GCF_009890815.1_ASM989081v1_genomic.fna	0	.	.	.	.	.	.	.	.	.	.	.	.
GCF_009890825.1_ASM989082v1_genomic.fna	0	.	.	.	.	.	.	.	.	.	.	.	.
GCF_009890865.1_ASM989086v1_genomic.fna	0	.	.	.	.	.	.	.	.	.	.	.	.
GCF_009890875.1_ASM989087v1_genomic.fna	0	.	.	.	.	.	.	.	.	.	.	.	.
GCF_009890905.1_ASM989090v1_genomic.fna	0	.	.	.	.	.	.	.	.	.	.	.	.
GCF_009890915.1_ASM989091v1_genomic.fna	0	.	.	.	.	.	.	.	.	.	.	.	.
GCF_009890935.1_ASM989093v1_genomic.fna	0	.	.	.	.	.	.	.	.	.	.	.	.
GCF_009890985.1_ASM989098v1_genomic.fna	0	.	.	.	.	.	.	.	.	.	.	.	.
GCF_009893025.1_ASM989302v1_genomic.fna	0	.	.	.	.	.	.	.	.	.	.	.	.
GCF_009906575.1_ASM990657v1_genomic.fna	1	99.94	.	.	.	.	.	.	.	.	.	.	.
GCF_012935515.1_ASM1293551v1_genomic.fna	0	.	.	.	.	.	.	.	.	.	.	.	.
GCF_013394305.1_ASM1339430v1_genomic.fna	0	.	.	.	.	.	.	.	.	.	.	.	.
GCF_015230405.1_ASM1523040v1_genomic.fna	0	.	.	.	.	.	.	.	.	.	.	.	.
GCF_015550885.1_ASM1555088v1_genomic.fna	4	.	100	.	100	100	.	.	100	.	.	.	.
GCF_015551665.1_ASM1555166v1_genomic.fna	0	.	.	.	.	.	.	.	.	.	.	.	.
GCF_015555705.1_ASM1555570v1_genomic.fna	4	.	100	.	100	100	.	.	100	.	.	.	.
GCF_017356615.1_ASM1735661v1_genomic.fna	0	.	.	.	.	.	.	.	.	.	.	.	.
GCF_020149485.1_ASM2014948v1_genomic.fna	0	.	.	.	.	.	.	.	.	.	.	.	.
GCF_020406015.1_ASM2040601v1_genomic.fna	0	.	.	.	.	.	.	.	.	.	.	.	.
GCF_022048965.1_ASM2204896v1_genomic.fna	0	.	.	.	.	.	.	.	.	.	.	.	.
GCF_022836415.1_ASM2283641v1_genomic.fna	0	.	.	.	.	.	.	.	.	.	.	.	.
GCF_028128535.1_ASM2812853v1_genomic.fna	2	.	.	.	.	.	.	.	100	.	.	100	.
GCF_028128555.1_ASM2812855v1_genomic.fna	1	.	.	100	.	.	.	.	.	.	.	.	.
GCF_028317585.1_ASM2831758v1_genomic.fna	0	.	.	.	.	.	.	.	.	.	.	.	.
GCF_028317595.1_ASM2831759v1_genomic.fna	0	.	.	.	.	.	.	.	.	.	.	.	.
GCF_030177175.1_ASM3017717v1_genomic.fna	0	.	.	.	.	.	.	.	.	.	.	.	.
GCF_033141225.1_ASM3314122v1_genomic.fna	4	.	.	.	.	.	.	100	.	100	100	.	100
GCF_035818415.1_ASM3581841v1_genomic.fna	1	.	.	100	.	.	.	.	.	.	.	.	.
GCF_037002805.1_ASM3700280v1_genomic.fna	0	.	.	.	.	.	.	.	.	.	.	.	.
GCF_039752135.1_ASM3975213v1_genomic.fna	0	.	.	.	.	.	.	.	.	.	.	.	.
GCF_039752155.1_ASM3975215v1_genomic.fna	0	.	.	.	.	.	.	.	.	.	.	.	.
GCF_039752175.1_ASM3975217v1_genomic.fna	0	.	.	.	.	.	.	.	.	.	.	.	.
GCF_039752195.1_ASM3975219v1_genomic.fna	0	.	.	.	.	.	.	.	.	.	.	.	.
GCF_039752215.1_ASM3975221v1_genomic.fna	0	.	.	.	.	.	.	.	.	.	.	.	.
GCF_039837675.1_ASM3983767v1_genomic.fna	0	.	.	.	.	.	.	.	.	.	.	.	.
GCF_040150775.1_ASM4015077v1_genomic.fna	0	.	.	.	.	.	.	.	.	.	.	.	.
GCF_040430785.1_ASM4043078v1_genomic.fna	0	.	.	.	.	.	.	.	.	.	.	.	.
GCF_900114755.1_IMG-taxon_2606217799_annotated_assembly_genomic.fna	0	.	.	.	.	.	.	.	.	.	.	.	.
GCF_900447995.1_46514_F01_genomic.fna	0	.	.	.	.	.	.	.	.	.	.	.	.
GCF_902164745.1_25426_7_354_genomic.fna	0	.	.	.	.	.	.	.	.	.	.	.	.
GCF_902387675.1_UHGG_MGYG-HGUT-02493_genomic.fna	1	.	.	100	.	.	.	.	.	.	.	.	.
GCF_931972305.1_P2005_genomic.fna	0	.	.	.	.	.	.	.	.	.	.	.	.
